# Supplementary material for: Transcriptome-Based Identification of ABC Transporters in the Western Tarnished Plant Bug Lygus hesperus
Source: PLoS One. 2014 Nov 17;9(11):e113046. doi: 10.1371/journal.pone.0113046 (PMC4234516; doi:10.1371/journal.pone.0113046)
Supplement: Table S1 — Top five BLASTx hits from a search against the non-redundant protein database using the 65 putative LhABC transporter sequences as a query. Analysis performed with an E value ≤10−10. (XLSX) [file pone.0113046.s005.xlsx]

## Sheet: LhABCA
Table S1. Top 5 BLASTx hits of L. hesperus ABC-like transcipts.
Query	Name	Description	% Identical Sites	% Pairwise Identity	E Value
LhABCA1	XP_002114918	hypothetical protein TRIADDRAFT_10137 [Trichoplax adhaerens] >gi|190582301|gb|EDV22374.1| hypothetical protein TRIADDRAFT_10137, partial [Trichoplax adhaerens]	0.514	0.514	1.01e-169
LhABCA1	XP_004462392	PREDICTED: ATP-binding cassette sub-family A member 1 isoform 4 [Dasypus novemcinctus]	0.532	0.532	1.2e-166
LhABCA1	XP_005315685	PREDICTED: LOW QUALITY PROTEIN: ATP-binding cassette, sub-family A (ABC1), member 1 [Chrysemys picta bellii]	0.537	0.537	1.59e-164
LhABCA1	XP_001368140	PREDICTED: ATP-binding cassette sub-family A member 1 [Monodelphis domestica]	0.539	0.539	3.27e-164
LhABCA1	EMC84086	ATP-binding cassette sub-family A member 1, partial [Columba livia]	0.531	0.531	3.97e-164
LhABCA2	BAN20628	ATP-binding cassette sub-family A member 3, putative [Riptortus pedestris]	0.502	0.502	0
LhABCA2	XP_003480608	PREDICTED: ATP-binding cassette sub-family A member 1, partial [Sus scrofa]	0.447	0.447	4.19e-176
LhABCA2	XP_003747270	PREDICTED: ATP-binding cassette sub-family A member 1 [Metaseiulus occidentalis]	0.468	0.469	3.86e-174
LhABCA2	XP_005531335	PREDICTED: ATP-binding cassette sub-family A member 1-like [Pseudopodoces humilis]	0.473	0.473	2.27e-171
LhABCA2	XP_005060203	PREDICTED: ATP-binding cassette sub-family A member 1-like [Ficedula albicollis]	0.468	0.469	3.01e-171
LhABCA3	XP_001947916	PREDICTED: ATP-binding cassette sub-family A member 3-like [Acyrthosiphon pisum]	0.344	0.346	4.89e-98
LhABCA3	XP_001949822	PREDICTED: ATP-binding cassette sub-family A member 1-like [Acyrthosiphon pisum]	0.467	0.467	2.25e-96
LhABCA3	XP_003700163	PREDICTED: ATP-binding cassette sub-family A member 1-like [Megachile rotundata]	0.414	0.414	3.81e-75
LhABCA3	XP_003488855	PREDICTED: ATP-binding cassette sub-family A member 1-like isoform 2 [Bombus impatiens]	0.433	0.433	2.74e-73
LhABCA3	XP_003488854	PREDICTED: ATP-binding cassette sub-family A member 1-like isoform 1 [Bombus impatiens]	0.433	0.433	3.16e-73
LhABCA4	EFX87570	ABC protein, subfamily ABCA [Daphnia pulex]	0.424	0.425	0
LhABCA4	EFX87571	ABC protein, subfamily ABCA [Daphnia pulex]	0.416	0.417	0
LhABCA4	XP_001920862	PREDICTED: ATP-binding cassette sub-family A member 1 [Danio rerio]	0.411	0.412	0
LhABCA4	XP_005027196	PREDICTED: LOW QUALITY PROTEIN: retinal-specific ATP-binding cassette transporter [Anas platyrhynchos]	0.354	0.354	0
LhABCA4	XP_005499036	PREDICTED: retinal-specific ATP-binding cassette transporter [Columba livia]	0.355	0.356	0
LhABCA5	XP_001947916	PREDICTED: ATP-binding cassette sub-family A member 3-like [Acyrthosiphon pisum]	0.352	0.353	2.45e-122
LhABCA5	XP_969271	PREDICTED: similar to ATP-binding cassette sub-family A member 3 [Tribolium castaneum]	0.287	0.288	6.25e-112
LhABCA5	XP_002110218	hypothetical protein TRIADDRAFT_49936 [Trichoplax adhaerens] >gi|190588342|gb|EDV28384.1| hypothetical protein TRIADDRAFT_49936 [Trichoplax adhaerens]	0.294	0.295	8.57e-109
LhABCA5	XP_004525001	PREDICTED: ATP-binding cassette sub-family A member 3-like [Ceratitis capitata]	0.263	0.264	1.34e-107
LhABCA5	XP_970882	PREDICTED: similar to AGAP012156-PA [Tribolium castaneum]	0.263	0.265	8.96e-104
LhABCA6	XP_969271	PREDICTED: similar to ATP-binding cassette sub-family A member 3 [Tribolium castaneum]	0.302	0.302	1.65e-45
LhABCA6	XP_002427299	conserved hypothetical protein [Pediculus humanus corporis] >gi|212511640|gb|EEB14561.1| conserved hypothetical protein [Pediculus humanus corporis]	0.333	0.333	3.67e-45
LhABCA6	XP_002427299	conserved hypothetical protein [Pediculus humanus corporis] >gi|212511640|gb|EEB14561.1| conserved hypothetical protein [Pediculus humanus corporis]	0.481	0.481	3.67e-45
LhABCA6	XP_003249939	PREDICTED: retinal-specific ATP-binding cassette transporter-like isoform 2 [Apis mellifera]	0.298	0.298	2.42e-42
LhABCA6	EKC30762	ATP-binding cassette sub-family A member 3 [Crassostrea gigas]	0.378	0.378	1.06e-40
LhABCA7	XP_001947916	PREDICTED: ATP-binding cassette sub-family A member 3-like [Acyrthosiphon pisum]	0.253	0.253	8.16e-21
LhABCA8	EFX87570	ABC protein, subfamily ABCA [Daphnia pulex]	0.277	0.281	6e-19
LhABCA8	EFX87570	ABC protein, subfamily ABCA [Daphnia pulex]	0.344	0.344	6e-19
LhABCA8	XP_002110218	hypothetical protein TRIADDRAFT_49936 [Trichoplax adhaerens] >gi|190588342|gb|EDV28384.1| hypothetical protein TRIADDRAFT_49936 [Trichoplax adhaerens]	0.288	0.291	2.73e-11
LhABCA9	XP_001949822	PREDICTED: ATP-binding cassette sub-family A member 1-like [Acyrthosiphon pisum]	0.44	0.44	9.4e-71
LhABCA9	XP_001947916	PREDICTED: ATP-binding cassette sub-family A member 3-like [Acyrthosiphon pisum]	0.44	0.44	7.13e-68
LhABCA9	XP_003747021	PREDICTED: ATP-binding cassette sub-family A member 3-like [Metaseiulus occidentalis]	0.386	0.386	1.17e-63
LhABCA9	XP_003745672	PREDICTED: ATP-binding cassette sub-family A member 1-like [Metaseiulus occidentalis]	0.426	0.426	9.4e-63
LhABCA9	ESN90020	hypothetical protein HELRODRAFT_194721 [Helobdella robusta]	0.406	0.406	4.11e-61
LhABCA10	XP_003761921	PREDICTED: ATP-binding cassette sub-family A member 1 [Sarcophilus harrisii]	0.307	0.307	1.32e-12
LhABCA10	XP_003407869	PREDICTED: ATP-binding cassette sub-family A member 1 [Loxodonta africana]	0.274	0.274	7.33e-12
LhABCA10	XP_005315685	PREDICTED: LOW QUALITY PROTEIN: ATP-binding cassette, sub-family A (ABC1), member 1 [Chrysemys picta bellii]	0.283	0.283	8.53e-12
LhABCA10	ABQ42599	ATP-binding cassette transporter A1 [Tupaia glis]	0.286	0.286	6.69e-11
LhABCA11	XP_002435915	ABCA5 transporter, putative [Ixodes scapularis] >gi|215499251|gb|EEC08745.1| ABCA5 transporter, putative [Ixodes scapularis]	0.321	0.321	2.78e-24
LhABCA11	XP_969271	PREDICTED: similar to ATP-binding cassette sub-family A member 3 [Tribolium castaneum]	0.257	0.257	2.1e-22
LhABCA11	XP_321601	AGAP001523-PA [Anopheles gambiae str. PEST] >gi|333470218|gb|EAA00830.5| AGAP001523-PA [Anopheles gambiae str. PEST]	0.241	0.241	2.97e-22
LhABCA11	XP_001947916	PREDICTED: ATP-binding cassette sub-family A member 3-like [Acyrthosiphon pisum]	0.293	0.293	9.51e-22

## Sheet: LhABCB
Query	Name	Description	% Identical Sites	% Pairwise Identity	E Value
LhABCB1	AFR69055	ABC transporter B family member 4, partial [Danio rerio]	0.445	0.446	0
LhABCB1	XP_004602334	PREDICTED: multidrug resistance protein 1 [Sorex araneus]	0.438	0.439	0
LhABCB1	XP_005095484	PREDICTED: multidrug resistance protein 1A-like [Aplysia californica]	0.448	0.448	0
LhABCB1	XP_005158095	PREDICTED: ATP-binding cassette, sub-family B (MDR/TAP), member 4 isoform X1 [Danio rerio]	0.445	0.446	0
LhABCB1	XP_005282485	PREDICTED: multidrug resistance protein 1 isoform X1 [Chrysemys picta bellii]	0.449	0.45	0
LhABCB2	XP_001947434	PREDICTED: multidrug resistance protein 3-like isoform 1 [Acyrthosiphon pisum]	0.511	0.512	0
LhABCB2	XP_003966177	PREDICTED: multidrug resistance protein 1-like [Takifugu rubripes]	0.465	0.466	0
LhABCB2	XP_003966178	PREDICTED: multidrug resistance protein 1-like [Takifugu rubripes]	0.463	0.464	0
LhABCB2	XP_004541393	PREDICTED: multidrug resistance protein 1-like [Maylandia zebra]	0.471	0.472	0
LhABCB2	XP_004602334	PREDICTED: multidrug resistance protein 1 [Sorex araneus]	0.468	0.469	0
LhABCB3	AEE61847	unknown [Dendroctonus ponderosae]	0.585	0.585	0
LhABCB3	ERL89226	hypothetical protein D910_06600, partial [Dendroctonus ponderosae]	0.581	0.581	0
LhABCB3	XP_966724	PREDICTED: similar to AGAP002717-PA [Tribolium castaneum] >gi|270006214|gb|EFA02662.1| hypothetical protein TcasGA2_TC008383 [Tribolium castaneum]	0.576	0.576	0
LhABCB3	XP_001943821	PREDICTED: ATP-binding cassette sub-family B member 10, mitochondrial-like [Acyrthosiphon pisum]	0.569	0.569	0
LhABCB3	XP_005102782	PREDICTED: ATP-binding cassette sub-family B member 10, mitochondrial-like [Aplysia californica]	0.55	0.55	0
LhABCB4	XP_003400902	PREDICTED: ATP-binding cassette sub-family B member 6, mitochondrial-like [Bombus terrestris]	0.623	0.626	0
LhABCB4	XP_003425259	PREDICTED: ATP-binding cassette sub-family B member 6, mitochondrial-like isoform 2 [Nasonia vitripennis] >gi|345485391|ref|XP_001605354.2| PREDICTED: ATP-binding cassette sub-family B member 6, mitochondrial-like isoform 1 [Nasonia vitripennis]	0.63	0.633	0
LhABCB4	XP_003485185	PREDICTED: ATP-binding cassette sub-family B member 6, mitochondrial-like [Bombus impatiens]	0.622	0.625	0
LhABCB4	XP_003694452	PREDICTED: LOW QUALITY PROTEIN: ATP-binding cassette sub-family B member 6, mitochondrial-like [Apis florea]	0.623	0.626	0
LhABCB4	XP_003708301	PREDICTED: ATP-binding cassette sub-family B member 6, mitochondrial-like [Megachile rotundata]	0.624	0.626	0
LhABCB5	EFN83747	ATP-binding cassette sub-family B member 7, mitochondrial [Harpegnathos saltator]	0.621	0.622	0
LhABCB5	ENN71932	hypothetical protein YQE_11366, partial [Dendroctonus ponderosae]	0.629	0.63	0
LhABCB5	XP_396202	PREDICTED: ATP-binding cassette sub-family B member 7, mitochondrial [Apis mellifera]	0.629	0.63	0
LhABCB5	XP_003691654	PREDICTED: ATP-binding cassette sub-family B member 7, mitochondrial-like [Apis florea]	0.628	0.629	0
LhABCB5	XP_003707011	PREDICTED: ATP-binding cassette sub-family B member 7, mitochondrial-like [Megachile rotundata]	0.641	0.642	0
LhABCB6	XP_003241232	PREDICTED: multidrug resistance protein 3-like isoform 2 [Acyrthosiphon pisum]	0.488	0.49	1.28e-128
LhABCB6	XP_001947434	PREDICTED: multidrug resistance protein 3-like isoform 1 [Acyrthosiphon pisum]	0.488	0.49	2.65e-127
LhABCB6	XP_001943495	PREDICTED: multidrug resistance protein 1-like [Acyrthosiphon pisum]	0.503	0.506	4.39e-111
LhABCB6	NP_001108055	ATP-binding cassette, sub-family B (MDR/TAP), member 4 [Danio rerio] >gi|159155623|gb|AAI54557.1| Zgc:172149 protein [Danio rerio]	0.379	0.382	1.69e-95
LhABCB6	AFR69055	ABC transporter B family member 4, partial [Danio rerio]	0.379	0.382	1.51e-91

## Sheet: LhABCC
Query	Name	Description	% Identical Sites	% Pairwise Identity	E Value
LhABCC1A	XP_001604021	PREDICTED: multidrug resistance-associated protein 1-like isoform 1 [Nasonia vitripennis]	0.532	0.535	0
LhABCC1A	XP_003426121	PREDICTED: multidrug resistance-associated protein 1-like isoform 2 [Nasonia vitripennis]	0.532	0.535	0
LhABCC1A	XP_003426122	PREDICTED: multidrug resistance-associated protein 1-like isoform 3 [Nasonia vitripennis]	0.529	0.531	0
LhABCC1A	XP_003426123	PREDICTED: multidrug resistance-associated protein 1-like isoform 4 [Nasonia vitripennis]	0.53	0.533	0
LhABCC1A	XP_003426124	PREDICTED: multidrug resistance-associated protein 1-like isoform 5 [Nasonia vitripennis]	0.53	0.533	0
LhABCC1B	XP_001649738	multidrug resistance protein 2 (atp-binding cassette protein c) [Aedes aegypti] >gi|108879615|gb|EAT43840.1| AAEL004743-PB [Aedes aegypti]	0.543	0.545	0
LhABCC1B	XP_001649739	multidrug resistance protein 2 (atp-binding cassette protein c) [Aedes aegypti] >gi|108879616|gb|EAT43841.1| AAEL004743-PA [Aedes aegypti]	0.543	0.545	0
LhABCC1B	XP_003426121	PREDICTED: multidrug resistance-associated protein 1-like isoform 2 [Nasonia vitripennis]	0.531	0.534	0
LhABCC1B	XP_003426122	PREDICTED: multidrug resistance-associated protein 1-like isoform 3 [Nasonia vitripennis]	0.531	0.534	0
LhABCC1B	XP_003426124	PREDICTED: multidrug resistance-associated protein 1-like isoform 5 [Nasonia vitripennis]	0.531	0.534	0
LhABCC2	EFA03011	hypothetical protein TcasGA2_TC010434 [Tribolium castaneum]	0.556	0.559	0
LhABCC2	EFN89664	Probable multidrug resistance-associated protein lethal(2)03659 [Harpegnathos saltator]	0.549	0.552	0
LhABCC2	EGI58005	Putative multidrug resistance-associated protein lethal(2)03659 [Acromyrmex echinatior]	0.539	0.542	0
LhABCC2	XP_001948661	PREDICTED: multidrug resistance-associated protein 4-like [Acyrthosiphon pisum]	0.529	0.532	0
LhABCC2	XP_003699343	PREDICTED: probable multidrug resistance-associated protein lethal(2)03659-like [Megachile rotundata]	0.527	0.53	0
LhABCC3	ACZ64279	ATP-binding cassette sub-family C member 4 [Trichoplusia ni]	0.425	0.425	0
LhABCC3	ACZ64280	ATP-binding cassette sub-family C member 4 [Trichoplusia ni]	0.422	0.423	0
LhABCC3	EFA03011	hypothetical protein TcasGA2_TC010434 [Tribolium castaneum]	0.538	0.538	0
LhABCC3	XP_557101	AGAP006427-PB [Anopheles gambiae str. PEST] >gi|116127090|gb|EAL40076.2| AGAP006427-PB [Anopheles gambiae str. PEST]	0.494	0.494	0
LhABCC3	XP_001948661	PREDICTED: multidrug resistance-associated protein 4-like [Acyrthosiphon pisum]	0.517	0.517	0
LhABCC4	EFA04298	hypothetical protein TcasGA2_TC014589 [Tribolium castaneum]	0.379	0.379	0
LhABCC4	XP_970316	PREDICTED: similar to GA18260-PA, partial [Tribolium castaneum]	0.377	0.377	0
LhABCC4	XP_001948736	PREDICTED: probable multidrug resistance-associated protein lethal(2)03659-like [Acyrthosiphon pisum]	0.358	0.358	0
LhABCC4	XP_001961937	GF14687 [Drosophila ananassae] >gi|190615634|gb|EDV31158.1| GF14687 [Drosophila ananassae]	0.383	0.383	0
LhABCC4	XP_003692034	PREDICTED: probable multidrug resistance-associated protein lethal(2)03659-like [Apis florea]	0.38	0.38	0
LhABCC5	XP_393750	PREDICTED: probable multidrug resistance-associated protein lethal(2)03659-like [Apis mellifera]	0.399	0.401	0
LhABCC5	XP_969781	PREDICTED: similar to ATP-binding cassette transporter [Tribolium castaneum] >gi|270008023|gb|EFA04471.1| hypothetical protein TcasGA2_TC014775 [Tribolium castaneum]	0.411	0.414	0
LhABCC5	XP_001604347	PREDICTED: probable multidrug resistance-associated protein lethal(2)03659-like [Nasonia vitripennis]	0.4	0.402	0
LhABCC5	XP_001651697	ATP-binding cassette transporter [Aedes aegypti] >gi|108878327|gb|EAT42552.1| AAEL005937-PA [Aedes aegypti]	0.417	0.419	0
LhABCC5	XP_003692034	PREDICTED: probable multidrug resistance-associated protein lethal(2)03659-like [Apis florea]	0.401	0.403	0
LhABCC6	EFZ19975	hypothetical protein SINV_05651 [Solenopsis invicta]	0.458	0.462	2.39e-167
LhABCC6	EFN89664	Probable multidrug resistance-associated protein lethal(2)03659 [Harpegnathos saltator]	0.446	0.45	9.32e-165
LhABCC6	XP_001600523	PREDICTED: probable multidrug resistance-associated protein lethal(2)03659-like [Nasonia vitripennis]	0.453	0.457	8.44e-164
LhABCC6	EGI58005	Putative multidrug resistance-associated protein lethal(2)03659 [Acromyrmex echinatior]	0.456	0.46	2.68e-163
LhABCC6	XP_968748	PREDICTED: similar to AGAP006427-PA [Tribolium castaneum] >gi|270007500|gb|EFA03948.1| hypothetical protein TcasGA2_TC014092 [Tribolium castaneum]	0.451	0.455	1.69e-162
LhABCC7	EFN68626	cGMP-dependent protein kinase, isozyme 1 [Camponotus floridanus]	0.502	0.504	0
LhABCC7	XP_001944768	PREDICTED: ATP-binding cassette sub-family C member 9-like [Acyrthosiphon pisum]	0.482	0.485	2.72e-179
LhABCC7	XP_006620269	PREDICTED: ATP-binding cassette sub-family C member Sur-like isoform X5 [Apis dorsata]	0.489	0.491	2.77e-179
LhABCC7	XP_006560974	PREDICTED: ATP-binding cassette sub-family C member Sur isoform X4 [Apis mellifera]	0.486	0.488	5.86e-179
LhABCC7	XP_006620265	PREDICTED: ATP-binding cassette sub-family C member Sur-like isoform X1 [Apis dorsata] >gi|572308919|ref|XP_006620266.1| PREDICTED: ATP-binding cassette sub-family C member Sur-like isoform X2 [Apis dorsata] >gi|572308921|ref|XP_006620267.1| PREDICTED: ATP-binding cassette sub-family C member Sur-like isoform X3 [Apis dorsata]	0.489	0.491	1.14e-178
LhABCC8	EFZ20964	hypothetical protein SINV_05028 [Solenopsis invicta]	0.418	0.419	0
LhABCC8	XP_972214	PREDICTED: similar to predicted protein [Tribolium castaneum]	0.446	0.446	0
LhABCC8	XP_003394916	PREDICTED: multidrug resistance-associated protein 7-like [Bombus terrestris]	0.426	0.427	0
LhABCC8	XP_003694630	PREDICTED: multidrug resistance-associated protein 7-like [Apis florea]	0.427	0.428	0
LhABCC8	XP_003699473	PREDICTED: multidrug resistance-associated protein 7-like [Megachile rotundata]	0.431	0.432	0
LhABCC9	XP_316463	AGAP006427-PA [Anopheles gambiae str. PEST] >gi|116127089|gb|EAA10720.3| AGAP006427-PA [Anopheles gambiae str. PEST]	0.36	0.361	0
LhABCC9	XP_968748	PREDICTED: similar to AGAP006427-PA [Tribolium castaneum] >gi|270007500|gb|EFA03948.1| hypothetical protein TcasGA2_TC014092 [Tribolium castaneum]	0.349	0.35	0
LhABCC9	XP_001987931	GH10886 [Drosophila grimshawi] >gi|193903931|gb|EDW02798.1| GH10886 [Drosophila grimshawi]	0.354	0.355	0
LhABCC9	XP_002067178	GK24852 [Drosophila willistoni] >gi|194163263|gb|EDW78164.1| GK24852 [Drosophila willistoni]	0.343	0.344	0
LhABCC9	XP_004537199	PREDICTED: probable multidrug resistance-associated protein lethal(2)03659-like isoform X1 [Ceratitis capitata] >gi|499012065|ref|XP_004537200.1| PREDICTED: probable multidrug resistance-associated protein lethal(2)03659-like isoform X2 [Ceratitis capitata] >gi|499012069|ref|XP_004537201.1| PREDICTED: probable multidrug resistance-associated protein lethal(2)03659-like isoform X3 [Ceratitis capit…	0.355	0.356	0
LhABCC10	XP_001954651	GF18378 [Drosophila ananassae] >gi|190627688|gb|EDV43212.1| GF18378 [Drosophila ananassae]	0.524	0.524	4.8e-75
LhABCC10	ENN79531	hypothetical protein YQE_03994, partial [Dendroctonus ponderosae]	0.604	0.604	1.22e-74
LhABCC10	ERL90208	hypothetical protein D910_07562 [Dendroctonus ponderosae]	0.604	0.604	1.71e-74
LhABCC10	XP_001974317	GG21146 [Drosophila erecta] >gi|190657504|gb|EDV54717.1| GG21146 [Drosophila erecta]	0.569	0.569	2.74e-73
LhABCC10	XP_002066890	GK24718 [Drosophila willistoni] >gi|194162975|gb|EDW77876.1| GK24718 [Drosophila willistoni]	0.508	0.508	6.11e-73
LhABCC11	XP_002707891	PREDICTED: LOW QUALITY PROTEIN: multidrug resistance-associated protein 4 [Bos taurus] >gi|296481665|tpg|DAA23780.1| TPA: ATP-binding cassette protein C4-like [Bos taurus]	0.215	0.218	2.15e-27
LhABCC11	XP_002705456	PREDICTED: LOW QUALITY PROTEIN: multidrug resistance-associated protein 4 [Bos taurus]	0.215	0.218	4.1e-27
LhABCC11	XP_005954607	PREDICTED: multidrug resistance-associated protein 4-like [Pantholops hodgsonii]	0.215	0.219	1.19e-26
LhABCC11	BAN21406	ATP-dependent bile acid permease [Riptortus pedestris]	0.219	0.222	2.19e-26
LhABCC11	EDL00575	mCG120860, isoform CRA_b [Mus musculus]	0.224	0.228	3.38e-25

## Sheet: LhABCD
Query	Name	Description	% Identical Sites	% Pairwise Identity	E Value
LhABCD1	EFX83241	ABC transporter, subfamily D [Daphnia pulex]	0.579	0.579	0
LhABCD1	XP_001654181	hypothetical protein AaeL_AAEL010047 [Aedes aegypti] >gi|108873800|gb|EAT38025.1| AAEL010047-PA [Aedes aegypti]	0.559	0.559	0
LhABCD1	XP_001863662	ATP-binding cassette sub-family D member 1 [Culex quinquefasciatus] >gi|167875537|gb|EDS38920.1| ATP-binding cassette sub-family D member 1 [Culex quinquefasciatus]	0.561	0.561	0
LhABCD1	XP_001943381	PREDICTED: ATP-binding cassette sub-family D member 2-like [Acyrthosiphon pisum]	0.642	0.642	0
LhABCD1	XP_002424849	conserved hypothetical protein [Pediculus humanus corporis] >gi|212508399|gb|EEB12111.1| conserved hypothetical protein [Pediculus humanus corporis]	0.583	0.583	0
LhABCD2	EFR22929	hypothetical protein AND_13976 [Anopheles darlingi]	0.657	0.657	0
LhABCD2	XP_310656	AGAP000440-PA [Anopheles gambiae str. PEST] >gi|55243365|gb|EAA06513.2| AGAP000440-PA [Anopheles gambiae str. PEST]	0.647	0.647	0
LhABCD2	XP_001662679	peroxisomal membrane protein 70 abcd3 [Aedes aegypti] >gi|108881642|gb|EAT45867.1| AAEL002913-PA [Aedes aegypti]	0.654	0.654	0
LhABCD2	XP_001947679	PREDICTED: ATP-binding cassette sub-family D member 3-like [Acyrthosiphon pisum]	0.664	0.664	0
LhABCD2	XP_002427287	peroxisomal membrane protein 70 abcd3, putative [Pediculus humanus corporis] >gi|212511628|gb|EEB14549.1| peroxisomal membrane protein 70 abcd3, putative [Pediculus humanus corporis]	0.672	0.672	0

## Sheet: LhABCE
Query	Name	Description	% Identical Sites	% Pairwise Identity	E Value
LhABCE1	EFZ15738	hypothetical protein SINV_11846 [Solenopsis invicta]	0.888	0.888	0
LhABCE1	EGI58223	ATP-binding cassette sub-family E member 1 [Acromyrmex echinatior]	0.899	0.899	0
LhABCE1	XP_001608142	PREDICTED: ATP-binding cassette sub-family E member 1-like [Nasonia vitripennis]	0.887	0.887	0
LhABCE1	XP_002424051	ATP-binding cassette subfamily E, member 1 [Pediculus humanus corporis] >gi|212507357|gb|EEB11313.1| ATP-binding cassette subfamily E, member 1 [Pediculus humanus corporis]	0.893	0.893	0
LhABCE1	XP_003690922	PREDICTED: ATP-binding cassette sub-family E member 1 [Apis florea]	0.887	0.887	0

## Sheet: LhABCF
Query	Name	Description	% Identical Sites	% Pairwise Identity	E Value
LhABCF1	EFN90170	ATP-binding cassette sub-family F member 1 [Harpegnathos saltator]	0.732	0.736	0
LhABCF1	EFZ18064	hypothetical protein SINV_01158 [Solenopsis invicta]	0.725	0.73	0
LhABCF1	ENN80308	hypothetical protein YQE_03301, partial [Dendroctonus ponderosae] >gi|546685263|gb|ERL94790.1| hypothetical protein D910_12064 [Dendroctonus ponderosae]	0.756	0.76	0
LhABCF1	XP_971562	PREDICTED: similar to AGAP012249-PA [Tribolium castaneum] >gi|270002367|gb|EEZ98814.1| hypothetical protein TcasGA2_TC004420 [Tribolium castaneum]	0.747	0.752	0
LhABCF1	XP_001604621	PREDICTED: ATP-binding cassette sub-family F member 1-like [Nasonia vitripennis]	0.732	0.736	0
LhABCF2	XP_966990	PREDICTED: similar to ATP-binding cassette sub-family F member 2 [Tribolium castaneum] >gi|270007325|gb|EFA03773.1| hypothetical protein TcasGA2_TC013884 [Tribolium castaneum]	0.842	0.843	0
LhABCF2	XP_001605787	PREDICTED: ATP-binding cassette sub-family F member 2-like [Nasonia vitripennis]	0.801	0.802	0
LhABCF2	XP_002430792	ATP-dependent transporter, putative [Pediculus humanus corporis] >gi|212515989|gb|EEB18054.1| ATP-dependent transporter, putative [Pediculus humanus corporis]	0.809	0.81	0
LhABCF2	XP_003403104	PREDICTED: ATP-binding cassette sub-family F member 2-like [Bombus terrestris] >gi|350411309|ref|XP_003489306.1| PREDICTED: ATP-binding cassette sub-family F member 2-like [Bombus impatiens]	0.817	0.818	0
LhABCF2	XP_003701124	PREDICTED: ATP-binding cassette sub-family F member 2 [Megachile rotundata]	0.811	0.812	0
LhABCF3	ACZ26286	putative ATP-dependent transporter [Mayetiola destructor]	0.612	0.615	0
LhABCF3	XP_972814	PREDICTED: similar to ATP-dependent transporter [Tribolium castaneum] >gi|270013337|gb|EFA09785.1| hypothetical protein TcasGA2_TC011927 [Tribolium castaneum]	0.669	0.672	0
LhABCF3	XP_001946527	PREDICTED: ATP-binding cassette sub-family F member 3-like [Acyrthosiphon pisum]	0.664	0.668	0
LhABCF3	XP_002422673	protein GCN20, putative [Pediculus humanus corporis] >gi|212505484|gb|EEB09935.1| protein GCN20, putative [Pediculus humanus corporis]	0.656	0.659	0
LhABCF3	XP_004923267	PREDICTED: ATP-binding cassette sub-family F member 3-like [Bombyx mori]	0.649	0.653	0

## Sheet: LhABCG
Query	Name	Description	% Identical Sites	% Pairwise Identity	E Value
LhABCG1	BAN20625	ABC transporter [Riptortus pedestris]	0.842	0.843	0
LhABCG1	XP_001950956	PREDICTED: ATP-binding cassette sub-family G member 4-like isoform 1 [Acyrthosiphon pisum]	0.753	0.753	0
LhABCG1	XP_003246360	PREDICTED: ATP-binding cassette sub-family G member 4-like isoform 2 [Acyrthosiphon pisum]	0.753	0.753	0
LhABCG1	XP_003402440	PREDICTED: ATP-binding cassette sub-family G member 4-like [Bombus terrestris]	0.717	0.718	0
LhABCG1	XP_003706157	PREDICTED: ATP-binding cassette sub-family G member 1-like [Megachile rotundata]	0.728	0.728	0
LhABCG2	EFN71086	ATP-binding cassette sub-family G member 4 [Camponotus floridanus]	0.634	0.636	0
LhABCG2	XP_623409	PREDICTED: ATP-binding cassette sub-family G member 4 [Apis mellifera]	0.631	0.633	0
LhABCG2	XP_003402438	PREDICTED: ATP-binding cassette sub-family G member 1-like [Bombus terrestris]	0.638	0.64	0
LhABCG2	XP_003486695	PREDICTED: ATP-binding cassette sub-family G member 1-like [Bombus impatiens]	0.638	0.64	0
LhABCG2	XP_003689941	PREDICTED: ATP-binding cassette sub-family G member 4-like [Apis florea]	0.631	0.633	0
LhABCG3	BAN21250	ABC transporter [Riptortus pedestris]	0.762	0.764	0
LhABCG3	EFA02729	hypothetical protein TcasGA2_TC008454 [Tribolium castaneum]	0.603	0.604	0
LhABCG3	EFZ14056	hypothetical protein SINV_03712 [Solenopsis invicta]	0.547	0.548	0
LhABCG3	ERL93810	hypothetical protein D910_11096 [Dendroctonus ponderosae]	0.564	0.566	0
LhABCG3	XP_973493	PREDICTED: similar to abc transporter [Tribolium castaneum]	0.6	0.601	0
LhABCG4	XP_001944045	PREDICTED: ATP-binding cassette sub-family G member 8-like isoform 1 [Acyrthosiphon pisum] >gi|328718493|ref|XP_003246499.1| PREDICTED: ATP-binding cassette sub-family G member 8-like isoform 2 [Acyrthosiphon pisum]	0.563	0.566	2.67e-50
LhABCG4	ERL87152	hypothetical protein D910_04552 [Dendroctonus ponderosae]	0.484	0.487	1.99e-48
LhABCG4	ENN74923	hypothetical protein YQE_08501, partial [Dendroctonus ponderosae]	0.484	0.487	6.9e-48
LhABCG4	XP_968472	PREDICTED: similar to GA16025-PA [Tribolium castaneum] >gi|270013147|gb|EFA09595.1| hypothetical protein TcasGA2_TC011713 [Tribolium castaneum]	0.441	0.446	7.47e-48
LhABCG4	XP_002432194	ABC transporter, putative [Pediculus humanus corporis] >gi|212517591|gb|EEB19456.1| ABC transporter, putative [Pediculus humanus corporis]	0.458	0.462	1.76e-45
LhABCG5	XP_001944095	PREDICTED: ATP-binding cassette sub-family G member 5-like [Acyrthosiphon pisum]	0.658	0.66	4.71e-124
LhABCG5	EFX69652	hypothetical protein DAPPUDRAFT_300887 [Daphnia pulex]	0.554	0.556	1.82e-98
LhABCG5	XP_001981909	GG11334 [Drosophila erecta] >gi|190656547|gb|EDV53779.1| GG11334 [Drosophila erecta]	0.572	0.575	8.73e-96
LhABCG5	NP_651307	CG11069 [Drosophila melanogaster] >gi|21429034|gb|AAM50236.1| LD11139p [Drosophila melanogaster] >gi|28381456|gb|AAF56361.2| CG11069 [Drosophila melanogaster] >gi|220943504|gb|ACL84295.1| CG11069-PA [synthetic construct]	0.572	0.575	9.48e-96
LhABCG5	XP_001955284	GF16310 [Drosophila ananassae] >gi|190628321|gb|EDV43845.1| GF16310 [Drosophila ananassae]	0.572	0.575	9.99e-96
LhABCG6	EHJ78220	hypothetical protein KGM_03404 [Danaus plexippus]	0.48	0.482	0
LhABCG6	XP_971681	PREDICTED: similar to GA18458-PA [Tribolium castaneum] >gi|270005416|gb|EFA01864.1| hypothetical protein TcasGA2_TC007467 [Tribolium castaneum]	0.492	0.494	0
LhABCG6	XP_001949518	PREDICTED: ATP-binding cassette sub-family G member 4-like isoform 1 [Acyrthosiphon pisum] >gi|328718021|ref|XP_003246361.1| PREDICTED: ATP-binding cassette sub-family G member 4-like isoform 2 [Acyrthosiphon pisum]	0.528	0.53	0
LhABCG6	XP_002424809	ABC transporter, putative [Pediculus humanus corporis] >gi|212508347|gb|EEB12071.1| ABC transporter, putative [Pediculus humanus corporis]	0.535	0.537	0
LhABCG6	XP_003706197	PREDICTED: ATP-binding cassette sub-family G member 1-like [Megachile rotundata]	0.468	0.47	0
LhABCG7	XP_003487348	PREDICTED: protein scarlet-like [Bombus impatiens]	0.417	0.419	5.06e-158
LhABCG7	XP_003401489	PREDICTED: protein scarlet-like [Bombus terrestris]	0.417	0.419	6.08e-158
LhABCG7	XP_003695800	PREDICTED: protein scarlet-like [Apis florea]	0.41	0.412	1.64e-155
LhABCG7	XP_003708629	PREDICTED: protein scarlet-like [Megachile rotundata]	0.415	0.417	3.37e-152
LhABCG7	EHJ73425	putative scarlet [Danaus plexippus]	0.389	0.391	3.96e-151
LhABCG8	EHJ73425	putative scarlet [Danaus plexippus]	0.412	0.413	2.48e-168
LhABCG8	XP_003401489	PREDICTED: protein scarlet-like [Bombus terrestris]	0.445	0.447	0
LhABCG8	XP_003487348	PREDICTED: protein scarlet-like [Bombus impatiens]	0.447	0.448	0
LhABCG8	XP_003695800	PREDICTED: protein scarlet-like [Apis florea]	0.45	0.451	0
LhABCG8	XP_003708629	PREDICTED: protein scarlet-like [Megachile rotundata]	0.458	0.459	0
LhABCG9	XP_003487348	PREDICTED: protein scarlet-like [Bombus impatiens]	0.376	0.378	1e-107
LhABCG9	XP_003695800	PREDICTED: protein scarlet-like [Apis florea]	0.384	0.385	8.63e-107
LhABCG9	XP_003708629	PREDICTED: protein scarlet-like [Megachile rotundata]	0.376	0.377	3.13e-106
LhABCG9	XP_003401489	PREDICTED: protein scarlet-like [Bombus terrestris]	0.373	0.374	7.89e-106
LhABCG9	XP_001122569	PREDICTED: protein scarlet-like [Apis mellifera]	0.377	0.378	4.28e-103
LhABCG10	BAH03523	ABC transporter [Bombyx mori]	0.629	0.63	0
LhABCG10	EGI61708	Protein white [Acromyrmex echinatior]	0.615	0.616	0
LhABCG10	XP_001943103	PREDICTED: protein white-like [Acyrthosiphon pisum]	0.621	0.622	0
LhABCG10	XP_003398687	PREDICTED: protein white-like [Bombus terrestris]	0.62	0.621	0
LhABCG10	XP_003489743	PREDICTED: protein white-like [Bombus impatiens]	0.622	0.622	0
LhABCG11	XP_001607395	PREDICTED: ATP-binding cassette sub-family G member 1-like isoform 1 [Nasonia vitripennis] >gi|345479543|ref|XP_003423973.1| PREDICTED: ATP-binding cassette sub-family G member 1-like isoform 2 [Nasonia vitripennis]	0.475	0.475	0
LhABCG11	XP_001943523	PREDICTED: ATP-binding cassette sub-family G member 1-like [Acyrthosiphon pisum]	0.485	0.485	0
LhABCG11	XP_001943636	PREDICTED: ATP-binding cassette sub-family G member 1-like [Acyrthosiphon pisum]	0.47	0.47	0
LhABCG11	XP_003396326	PREDICTED: ATP-binding cassette sub-family G member 1-like isoform 1 [Bombus terrestris]	0.482	0.482	0
LhABCG11	XP_003491703	PREDICTED: ATP-binding cassette sub-family G member 1-like [Bombus impatiens]	0.484	0.484	0
LhABCG12	XP_968696	PREDICTED: similar to scarlet [Tribolium castaneum]	0.414	0.415	7.32e-169
LhABCG12	XP_001848966	scarlet [Culex quinquefasciatus] >gi|167866066|gb|EDS29449.1| scarlet [Culex quinquefasciatus]	0.404	0.405	5.55e-164
LhABCG12	XP_310585	AGAP000506-PA [Anopheles gambiae str. PEST] >gi|157018717|gb|EAA06599.4| AGAP000506-PA [Anopheles gambiae str. PEST]	0.419	0.42	1.33e-163
LhABCG12	AFZ40748	mutant ABC transporter related-protein [Bombyx mori]	0.429	0.43	1.45e-160
LhABCG12	EFR27524	hypothetical protein AND_05731 [Anopheles darlingi]	0.407	0.408	2.48e-160
LhABCG13	XP_001942514	PREDICTED: ATP-binding cassette sub-family G member 1-like [Acyrthosiphon pisum]	0.522	0.522	0
LhABCG13	XP_002423185	ABC transporter, putative [Pediculus humanus corporis] >gi|212506150|gb|EEB10447.1| ABC transporter, putative [Pediculus humanus corporis]	0.487	0.487	0
LhABCG13	XP_004522202	PREDICTED: ATP-binding cassette sub-family G member 1-like isoform X1 [Ceratitis capitata]	0.437	0.437	1.55e-163
LhABCG13	XP_002048598	GJ14057 [Drosophila virilis] >gi|194155756|gb|EDW70940.1| GJ14057 [Drosophila virilis]	0.43	0.43	3.89e-160
LhABCG13	XP_002067871	GK12677 [Drosophila willistoni] >gi|194163956|gb|EDW78857.1| GK12677 [Drosophila willistoni]	0.42	0.42	8.58e-160
LhABCG14	EFX68572	ABC protein, subfamily ABCG [Daphnia pulex]	0.611	0.612	0
LhABCG14	XP_001604400	PREDICTED: ABC transporter G family member 22-like [Nasonia vitripennis]	0.671	0.672	0
LhABCG14	XP_001946047	PREDICTED: ABC transporter G family member 14-like isoform 1 [Acyrthosiphon pisum]	0.724	0.725	0
LhABCG1	XP_002428899	ATP-binding cassette transporter, putative [Pediculus humanus corporis] >gi|212513681|gb|EEB16161.1| ATP-binding cassette transporter, putative [Pediculus humanus corporis]	0.752	0.753	0
LhABCG14	XP_003243515	PREDICTED: ABC transporter G family member 14-like isoform 2 [Acyrthosiphon pisum]	0.724	0.725	0
LhABCG15	XP_973526	PREDICTED: similar to abc transporter [Tribolium castaneum] >gi|270005045|gb|EFA01493.1| hypothetical protein TcasGA2_TC007047 [Tribolium castaneum]	0.428	0.429	1.29e-151
LhABCG15	XP_001607392	PREDICTED: ATP-binding cassette sub-family G member 1-like [Nasonia vitripennis]	0.418	0.42	5.47e-145
LhABCG15	BAN20625	ABC transporter [Riptortus pedestris]	0.408	0.409	1.85e-138
LhABCG15	XP_003689941	PREDICTED: ATP-binding cassette sub-family G member 4-like [Apis florea]	0.417	0.419	3.09e-137
LhABCG15	XP_623409	PREDICTED: ATP-binding cassette sub-family G member 4 [Apis mellifera]	0.416	0.417	5.5e-137
LhABCG16	XP_971735	PREDICTED: similar to abc transporter [Tribolium castaneum] >gi|270005067|gb|EFA01515.1| hypothetical protein TcasGA2_TC007074 [Tribolium castaneum]	0.497	0.498	0
LhABCG16	XP_001947776	PREDICTED: ATP-binding cassette sub-family G member 1-like isoform 1 [Acyrthosiphon pisum] >gi|328712427|ref|XP_003244809.1| PREDICTED: ATP-binding cassette sub-family G member 1-like isoform 2 [Acyrthosiphon pisum]	0.502	0.503	0
LhABCG16	XP_003400449	PREDICTED: ATP-binding cassette sub-family G member 4-like [Bombus terrestris]	0.466	0.468	0
LhABCG16	XP_003427452	PREDICTED: ATP-binding cassette sub-family G member 1-like isoform 1 [Nasonia vitripennis] >gi|345495184|ref|XP_003427453.1| PREDICTED: ATP-binding cassette sub-family G member 1-like isoform 2 [Nasonia vitripennis] >gi|345495186|ref|XP_003427454.1| PREDICTED: ATP-binding cassette sub-family G member 1-like isoform 3 [Nasonia vitripennis]	0.482	0.483	0
LhABCG16	XP_003494925	PREDICTED: ATP-binding cassette sub-family G member 4-like [Bombus impatiens]	0.466	0.467	0
LhABCG17	AEE62691	unknown [Dendroctonus ponderosae]	0.463	0.464	0
LhABCG17	ERL94411	hypothetical protein D910_11689 [Dendroctonus ponderosae]	0.461	0.462	0
LhABCG17	XP_001952483	PREDICTED: ATP-binding cassette sub-family G member 1-like [Acyrthosiphon pisum]	0.5	0.5	0
LhABCG17	XP_004929563	PREDICTED: ATP-binding cassette sub-family G member 1-like [Bombyx mori]	0.453	0.454	2.76e-174
LhABCG17	XP_001811847	PREDICTED: similar to CG4822 CG4822-PA [Tribolium castaneum]	0.453	0.454	1.95e-171
LhABCG18	EFN77860	Protein white [Harpegnathos saltator]	0.407	0.411	6.42e-75
LhABCG18	BAH03523	ABC transporter [Bombyx mori]	0.42	0.423	2.47e-73
LhABCG18	ACD99701	ABC ATP binding cassette transporter [Bombyx mandarina]	0.42	0.423	2.97e-73
LhABCG18	XP_001943103	PREDICTED: protein white-like [Acyrthosiphon pisum]	0.411	0.415	3.08e-73
LhABCG18	ABC69732	white [Mayetiola destructor]	0.425	0.428	7.3e-73
LhABCG19	XP_001944045	PREDICTED: ATP-binding cassette sub-family G member 8-like isoform 1 [Acyrthosiphon pisum] >gi|328718493|ref|XP_003246499.1| PREDICTED: ATP-binding cassette sub-family G member 8-like isoform 2 [Acyrthosiphon pisum]	0.367	0.371	4.29e-23
LhABCG19	XP_001846783	abc transporter [Culex quinquefasciatus] >gi|167881225|gb|EDS44608.1| abc transporter [Culex quinquefasciatus]	0.35	0.354	1.42e-18
LhABCG19	XP_968472	PREDICTED: similar to GA16025-PA [Tribolium castaneum] >gi|270013147|gb|EFA09595.1| hypothetical protein TcasGA2_TC011713 [Tribolium castaneum]	0.361	0.365	7.01e-17
LhABCG19	XP_320998	AGAP002050-PA [Anopheles gambiae str. PEST] >gi|333469767|gb|EAA01067.5| AGAP002050-PA [Anopheles gambiae str. PEST]	0.343	0.347	1.11e-14
		XP_002073754

## Sheet: LhABCH
Query	Name	Description	% Identical Sites	% Pairwise Identity	E Value
LhABCH1	EFA09632	hypothetical protein TcasGA2_TC011755 [Tribolium castaneum]	0.815	0.815	0
LhABCH1	XP_974932	PREDICTED: similar to AGAP003680-PA [Tribolium castaneum]	0.791	0.791	0
LhABCH1	XP_001951744	PREDICTED: ABC transporter G family member 20-like isoform 1 [Acyrthosiphon pisum]	0.784	0.784	0
LhABCH1	XP_002423539	ABC transporter, putative [Pediculus humanus corporis] >gi|212506668|gb|EEB10801.1| ABC transporter, putative [Pediculus humanus corporis]	0.805	0.805	0
LhABCH1	XP_003246532	PREDICTED: ABC transporter G family member 20-like isoform 2 [Acyrthosiphon pisum] >gi|328718630|ref|XP_003246533.1| PREDICTED: ABC transporter G family member 20-like isoform 3 [Acyrthosiphon pisum]	0.818	0.818	0
LhABCH2	ETN65298	abc transporter [Anopheles darlingi]	0.528	0.533	0
LhABCH2	XP_967359	PREDICTED: similar to AGAP002638-PA [Tribolium castaneum] >gi|270013849|gb|EFA10297.1| hypothetical protein TcasGA2_TC012512 [Tribolium castaneum]	0.517	0.522	0
LhABCH2	XP_001945213	PREDICTED: ABC transporter G family member 23-like [Acyrthosiphon pisum]	0.534	0.539	0
LhABCH2	XP_001981683	GG11472 [Drosophila erecta] >gi|190656321|gb|EDV53553.1| GG11472 [Drosophila erecta]	0.515	0.52	0
LhABCH2	XP_002053412	GJ23863 [Drosophila virilis] >gi|194151498|gb|EDW66932.1| GJ23863 [Drosophila virilis]	0.512	0.517	0
LhABCH3	XP_001942931	PREDICTED: ABC transporter G family member 23-like isoform 1 [Acyrthosiphon pisum] >gi|328718908|ref|XP_003246617.1| PREDICTED: ABC transporter G family member 23-like isoform 2 [Acyrthosiphon pisum]	0.543	0.543	0
LhABCH3	XP_001945365	PREDICTED: ABC transporter G family member 23-like [Acyrthosiphon pisum]	0.456	0.456	0
LhABCH3	XP_001946849	PREDICTED: ABC transporter G family member 20-like [Acyrthosiphon pisum]	0.418	0.418	0
LhABCH3	XP_003244962	PREDICTED: ABC transporter G family member 20-like [Acyrthosiphon pisum]	0.439	0.439	0
LhABCH3	XP_003401420	PREDICTED: ABC transporter G family member 20-like [Bombus terrestris]	0.405	0.405	0
LhABCH4	XP_001942931	PREDICTED: ABC transporter G family member 23-like isoform 1 [Acyrthosiphon pisum] >gi|328718908|ref|XP_003246617.1| PREDICTED: ABC transporter G family member 23-like isoform 2 [Acyrthosiphon pisum]	0.391	0.391	2.32e-145
LhABCH4	XP_002422992	ABC transporter, putative [Pediculus humanus corporis] >gi|212505908|gb|EEB10254.1| ABC transporter, putative [Pediculus humanus corporis]	0.352	0.352	1.2e-123
LhABCH4	XP_001945365	PREDICTED: ABC transporter G family member 23-like [Acyrthosiphon pisum]	0.341	0.341	4.19e-123
LhABCH4	XP_002065391	GK15422 [Drosophila willistoni] >gi|194161476|gb|EDW76377.1| GK15422 [Drosophila willistoni]	0.339	0.339	1.2e-114
LhABCH4	XP_002089185	GE18980 [Drosophila yakuba] >gi|194175286|gb|EDW88897.1| GE18980 [Drosophila yakuba]	0.333	0.333	1.15e-113
LhABCH5	XP_001942931	PREDICTED: ABC transporter G family member 23-like isoform 1 [Acyrthosiphon pisum] >gi|328718908|ref|XP_003246617.1| PREDICTED: ABC transporter G family member 23-like isoform 2 [Acyrthosiphon pisum]	0.434	0.435	0
LhABCH5	XP_001945365	PREDICTED: ABC transporter G family member 23-like [Acyrthosiphon pisum]	0.387	0.389	3.91e-155
LhABCH5	XP_001946849	PREDICTED: ABC transporter G family member 20-like [Acyrthosiphon pisum]	0.376	0.378	3.19e-147
LhABCH5	XP_001950287	PREDICTED: ABC transporter G family member 23-like isoform 1 [Acyrthosiphon pisum] >gi|328718609|ref|XP_003246529.1| PREDICTED: ABC transporter G family member 23-like isoform 2 [Acyrthosiphon pisum]	0.369	0.37	2.46e-135
LhABCH5	XP_003244962	PREDICTED: ABC transporter G family member 20-like [Acyrthosiphon pisum]	0.372	0.374	2.18e-139
LhABCH6	XP_001942931	PREDICTED: ABC transporter G family member 23-like isoform 1 [Acyrthosiphon pisum] >gi|328718908|ref|XP_003246617.1| PREDICTED: ABC transporter G family member 23-like isoform 2 [Acyrthosiphon pisum]	0.323	0.324	3e-106
LhABCH6	XP_001945365	PREDICTED: ABC transporter G family member 23-like [Acyrthosiphon pisum]	0.317	0.318	1.36e-100
LhABCH6	XP_001946849	PREDICTED: ABC transporter G family member 20-like [Acyrthosiphon pisum]	0.325	0.326	4.41e-95
LhABCH6	XP_003244962	PREDICTED: ABC transporter G family member 20-like [Acyrthosiphon pisum]	0.31	0.311	2.23e-92
LhABCH6	XP_003695782	PREDICTED: ABC transporter G family member 20-like [Apis florea]	0.329	0.33	3.11e-92
LhABCH7	XP_001942931	PREDICTED: ABC transporter G family member 23-like isoform 1 [Acyrthosiphon pisum] >gi|328718908|ref|XP_003246617.1| PREDICTED: ABC transporter G family member 23-like isoform 2 [Acyrthosiphon pisum]	0.367	0.369	1.72e-154
LhABCH7	XP_001945365	PREDICTED: ABC transporter G family member 23-like [Acyrthosiphon pisum]	0.359	0.361	1.83e-140
LhABCH7	XP_001950287	PREDICTED: ABC transporter G family member 23-like isoform 1 [Acyrthosiphon pisum] >gi|328718609|ref|XP_003246529.1| PREDICTED: ABC transporter G family member 23-like isoform 2 [Acyrthosiphon pisum]	0.355	0.357	9.34e-129
LhABCH7	XP_003426604	PREDICTED: ABC transporter G family member 20-like [Nasonia vitripennis]	0.342	0.344	4.17e-117
LhABCH7	XP_001946849	PREDICTED: ABC transporter G family member 20-like [Acyrthosiphon pisum]	0.323	0.325	4.66e-115
LhABCH8	XP_001942931	PREDICTED: ABC transporter G family member 23-like isoform 1 [Acyrthosiphon pisum] >gi|328718908|ref|XP_003246617.1| PREDICTED: ABC transporter G family member 23-like isoform 2 [Acyrthosiphon pisum]	0.557	0.56	2.5e-39
LhABCH8	EHJ72223	hypothetical protein KGM_00832 [Danaus plexippus]	0.416	0.419	2.97e-25
LhABCH8	XP_003426604	PREDICTED: ABC transporter G family member 20-like [Nasonia vitripennis]	0.406	0.409	6.77e-25
LhABCH8	XP_002422994	conserved hypothetical protein [Pediculus humanus corporis] >gi|212505910|gb|EEB10256.1| conserved hypothetical protein [Pediculus humanus corporis]	0.438	0.441	1.66e-24
LhABCH8	XP_003699601	PREDICTED: ABC transporter G family member 23-like [Megachile rotundata]	0.387	0.39	5.53e-24
LhABCH9	XP_001942931	PREDICTED: ABC transporter G family member 23-like isoform 1 [Acyrthosiphon pisum] >gi|328718908|ref|XP_003246617.1| PREDICTED: ABC transporter G family member 23-like isoform 2 [Acyrthosiphon pisum]	0.487	0.488	1.45e-165
LhABCH9	XP_001945365	PREDICTED: ABC transporter G family member 23-like [Acyrthosiphon pisum]	0.42	0.421	6.06e-135
LhABCH9	XP_001946849	PREDICTED: ABC transporter G family member 20-like [Acyrthosiphon pisum]	0.391	0.392	3.18e-117
LhABCH9	XP_003244962	PREDICTED: ABC transporter G family member 20-like [Acyrthosiphon pisum]	0.4	0.402	3.65e-114
LhABCH9	XP_001950287	PREDICTED: ABC transporter G family member 23-like isoform 1 [Acyrthosiphon pisum] >gi|328718609|ref|XP_003246529.1| PREDICTED: ABC transporter G family member 23-like isoform 2 [Acyrthosiphon pisum]	0.392	0.394	3.53e-110
LhABCH10	XP_001942931	PREDICTED: ABC transporter G family member 23-like isoform 1 [Acyrthosiphon pisum] >gi|328718908|ref|XP_003246617.1| PREDICTED: ABC transporter G family member 23-like isoform 2 [Acyrthosiphon pisum]	0.422	0.424	0
LhABCH10	XP_001945365	PREDICTED: ABC transporter G family member 23-like [Acyrthosiphon pisum]	0.387	0.389	4.47e-163
LhABCH10	XP_003244962	PREDICTED: ABC transporter G family member 20-like [Acyrthosiphon pisum]	0.397	0.399	6.19e-151
LhABCH10	EGI65056	ABC transporter G family member 20 [Acromyrmex echinatior]	0.366	0.368	2.02e-145
LhABCH10	XP_003699601	PREDICTED: ABC transporter G family member 23-like [Megachile rotundata]	0.361	0.363	2.53e-141
LhABCH11	XP_001942931	PREDICTED: ABC transporter G family member 23-like isoform 1 [Acyrthosiphon pisum] >gi|328718908|ref|XP_003246617.1| PREDICTED: ABC transporter G family member 23-like isoform 2 [Acyrthosiphon pisum]	0.428	0.428	0
LhABCH11	XP_001945365	PREDICTED: ABC transporter G family member 23-like [Acyrthosiphon pisum]	0.386	0.386	3.53e-149
LhABCH11	EFN84917	ABC transporter G family member 20 [Harpegnathos saltator]	0.396	0.396	1.18e-148
LhABCH11	XP_003699601	PREDICTED: ABC transporter G family member 23-like [Megachile rotundata]	0.366	0.367	1.39e-142
LhABCH11	XP_001946849	PREDICTED: ABC transporter G family member 20-like [Acyrthosiphon pisum]	0.365	0.366	8.9e-140
