# Supplementary material for: Transcriptome-Based Identification of ABC Transporters in the Western Tarnished Plant Bug Lygus hesperus
Source: PLoS One. 2014 Nov 17;9(11):e113046. doi: 10.1371/journal.pone.0113046 (PMC4234516; doi:10.1371/journal.pone.0113046)
Supplement: Table S2 — Top five tBLASTn hits from a search against the non-redundant database using the 65 putative LhABC transporter sequences as a query. Analysis performed with an E value ≤10−10. (XLSX) [file pone.0113046.s006.xlsx]

## Sheet: LhABCA
Table S2. Top 5 tBLASTn hits of L. hesperus ABC-like transcipts.
Query	Name	Description	% Identical Sites	% Pairwise Identity	E Value
LhABCA1	XM_002114882	Trichoplax adhaerens hypothetical protein, mRNA	0.514	0.514	2.57e-169
LhABCA1	XM_004462335	PREDICTED: Dasypus novemcinctus ATP-binding cassette, sub-family A (ABC1), member 1 (ABCA1), transcript variant 4, mRNA	0.532	0.532	7.76e-165
LhABCA1	XM_005315628	PREDICTED: Chrysemys picta bellii ATP-binding cassette, sub-family A (ABC1), member 1 (ABCA1), mRNA	0.537	0.537	3.34e-164
LhABCA1	XM_001368103	PREDICTED: Monodelphis domestica ATP-binding cassette, sub-family A (ABC1), member 1 (ABCA1), mRNA	0.539	0.539	6.1e-164
LhABCA1	XM_002124794	PREDICTED: Ciona intestinalis ATP-binding cassette sub-family A member 1-like (LOC100184707), mRNA	0.509	0.509	9.44e-164
LhABCA2	AK417413	Riptortus pedestris mRNA for ATP-binding cassette sub-family A member 3, putative, complete cds, sequence id: Rped-0636	0.507	0.507	0
LhABCA2	AK391423	Sus scrofa mRNA, clone: DCI010075E09, expressed in dendritic cells (immature)	0.448	0.448	1.55e-179
LhABCA2	XM_003747222	PREDICTED: Metaseiulus occidentalis ATP-binding cassette, sub-family A (ABC1), member 1 (Abca1), mRNA	0.472	0.472	9.23e-175
LhABCA2	XM_005060146	PREDICTED: Ficedula albicollis ATP-binding cassette sub-family A member 1-like (LOC101817174), mRNA	0.473	0.473	8.57e-172
LhABCA2	XM_005531278	PREDICTED: Pseudopodoces humilis ATP-binding cassette sub-family A member 1-like (LOC102113780), mRNA	0.475	0.475	3.57e-172
LhABCA3	XM_001949787	PREDICTED: Acyrthosiphon pisum ATP-binding cassette sub-family A member 1-like (LOC100164803), mRNA	0.467	0.467	2.69e-97
LhABCA3	XM_001947881	PREDICTED: Acyrthosiphon pisum ATP-binding cassette sub-family A member 3-like (LOC100168860), mRNA	0.461	0.461	6.86e-92
LhABCA3	XM_003700115	PREDICTED: Megachile rotundata ATP-binding cassette sub-family A member 1-like (LOC100883760), mRNA	0.414	0.414	8.36e-76
LhABCA3	XM_003488806	PREDICTED: Bombus impatiens ATP-binding cassette sub-family A member 1-like, transcript variant 1 (LOC100742829), mRNA	0.433	0.433	1.52e-73
LhABCA3	XM_003488807	PREDICTED: Bombus impatiens ATP-binding cassette sub-family A member 1-like, transcript variant 2 (LOC100742829), mRNA	0.433	0.433	1.7e-73
LhABCA4	XM_001381751	PREDICTED: Monodelphis domestica retinal-specific ATP-binding cassette transporter-like (LOC100032864), mRNA	0.361	0.361	0
LhABCA4	XM_001920827	PREDICTED: Danio rerio zgc:172302 (zgc:172302), mRNA	0.39	0.39	0
LhABCA4	XM_005027139	PREDICTED: Anas platyrhynchos ATP-binding cassette, sub-family A (ABC1), member 4 (ABCA4), mRNA	0.357	0.357	0
LhABCA4	XM_005482301	PREDICTED: Zonotrichia albicollis ATP-binding cassette, sub-family A (ABC1), member 4 (ABCA4), mRNA	0.356	0.356	0
LhABCA4	XM_005498979	PREDICTED: Columba livia ATP-binding cassette, sub-family A (ABC1), member 4 (ABCA4), mRNA	0.358	0.358	0
LhABCA5	XM_001947881	PREDICTED: Acyrthosiphon pisum ATP-binding cassette sub-family A member 3-like (LOC100168860), mRNA	0.359	0.359	9.51e-125
LhABCA5	XM_964178	PREDICTED: Tribolium castaneum similar to ATP-binding cassette sub-family A member 3 (LOC657736), mRNA	0.29	0.29	4.17e-114
LhABCA5	XM_002110182	Trichoplax adhaerens hypothetical protein, mRNA	0.299	0.299	2.25e-111
LhABCA5	XM_004524944	PREDICTED: Ceratitis capitata ATP-binding cassette sub-family A member 3-like (LOC101455670), mRNA	0.272	0.272	5.48e-109
LhABCA5	XM_965789	PREDICTED: Tribolium castaneum similar to AGAP012156-PA (LOC659485), mRNA	0.273	0.273	1.02e-105
LhABCA6	XM_964178	PREDICTED: Tribolium castaneum similar to ATP-binding cassette sub-family A member 3 (LOC657736), mRNA	0.302	0.302	1.27e-45
LhABCA6	XM_002427254	Pediculus humanus corporis conserved hypothetical protein, mRNA	0.325	0.325	1.05e-44
LhABCA6	XM_003249891	PREDICTED: Apis mellifera retinal-specific ATP-binding cassette transporter-like, transcript variant 2 (LOC726941), mRNA	0.298	0.298	3.23e-42
LhABCA6	XM_001947881	PREDICTED: Acyrthosiphon pisum ATP-binding cassette sub-family A member 3-like (LOC100168860), mRNA	0.388	0.388	1.09e-40
LhABCA6	XM_003690245	PREDICTED: Apis florea ABC transporter A family member 1-like (LOC100871211), mRNA	0.302	0.302	2.8e-40
LhABCA7	XM_001947881	PREDICTED: Acyrthosiphon pisum ATP-binding cassette sub-family A member 3-like (LOC100168860), mRNA	0.251	0.251	4.49e-22
LhABCA7	XM_003378632	Trichinella spiralis putative ABC transporter, ATP-binding protein (Tsp_06590) mRNA, complete cds	0.251	0.251	5.87e-21
LhABCA7	XM_001949787	PREDICTED: Acyrthosiphon pisum ATP-binding cassette sub-family A member 1-like (LOC100164803), mRNA	0.243	0.243	1.35e-20
LhABCA7	XM_004373451	PREDICTED: Trichechus manatus latirostris ATP-binding cassette sub-family A member 3-like (LOC101344283), mRNA	0.226	0.226	7.76e-20
LhABCA7	XM_005861509	PREDICTED: Myotis brandtii ATP-binding cassette sub-family A member 3-like (LOC102242210), mRNA	0.248	0.248	1.68e-19
LhABCA8	XM_002110182	Trichoplax adhaerens hypothetical protein, mRNA	0.293	0.293	7.04e-12
LhABCA9	XM_001949787	PREDICTED: Acyrthosiphon pisum ATP-binding cassette sub-family A member 1-like (LOC100164803), mRNA	0.44	0.44	2.99e-70
LhABCA9	XM_001947881	PREDICTED: Acyrthosiphon pisum ATP-binding cassette sub-family A member 3-like (LOC100168860), mRNA	0.44	0.44	1.12e-67
LhABCA9	XM_003745624	PREDICTED: Metaseiulus occidentalis ATP-binding cassette sub-family A member 1-like (LOC100907717), mRNA	0.426	0.426	7.58e-63
LhABCA9	XM_003746973	PREDICTED: Metaseiulus occidentalis ATP-binding cassette sub-family A member 3-like (LOC100904774), mRNA	0.386	0.386	1.49e-62
LhABCA9	XM_003740791	PREDICTED: Metaseiulus occidentalis ATP-binding cassette sub-family A member 1-like (LOC100901766), mRNA	0.379	0.379	1.42e-58
LhABCA10	XM_003761873	PREDICTED: Sarcophilus harrisii ATP-binding cassette, sub-family A (ABC1), member 1 (ABCA1), mRNA	0.307	0.307	2.31e-12
LhABCA10	XM_003407821	PREDICTED: Loxodonta africana ATP-binding cassette, sub-family A (ABC1), member 1 (ABCA1), mRNA	0.274	0.274	1.14e-11
LhABCA10	XM_005315628	PREDICTED: Chrysemys picta bellii ATP-binding cassette, sub-family A (ABC1), member 1 (ABCA1), mRNA	0.283	0.283	2.09e-11
LhABCA11	XM_002435870	Ixodes scapularis ABCA5 transporter, putative, mRNA	0.321	0.321	3.43e-24
LhABCA11	XM_964178	PREDICTED: Tribolium castaneum similar to ATP-binding cassette sub-family A member 3 (LOC657736), mRNA	0.257	0.257	3.3e-22
LhABCA11	XM_321601	Anopheles gambiae str. PEST AGAP001523-PA (AgaP_AGAP001523) mRNA, complete cds	0.296	0.296	4.46e-22
LhABCA11	XM_001947881	PREDICTED: Acyrthosiphon pisum ATP-binding cassette sub-family A member 3-like (LOC100168860), mRNA	0.293	0.293	1.42e-21
LhABCA11	XM_005351156	PREDICTED: Microtus ochrogaster ATP-binding cassette sub-family A member 3-like (LOC101999148), mRNA	0.241	0.241	2.68e-19

## Sheet: LhABCB
Query	Name	Description	% Identical Sites	% Pairwise Identity	E Value
LhABCB1	JQ014001	Danio rerio strain WIK ABC transporter B family member 4 (abcb4) mRNA, partial cds	0.449	0.449	0
LhABCB1	NM_001281751	Strongylocentrotus purpuratus ATP-binding cassette, sub-family B (MDR/TAP), member 4 (abcb4), mRNA >gi|384407039|gb|JQ354983.1| Strongylocentrotus purpuratus ATP-binding cassette transporter subfamily B member 4a (ABCB4a) mRNA, complete cds	0.458	0.458	0
LhABCB1	XM_782668	PREDICTED: Strongylocentrotus purpuratus multidrug resistance protein 3-like, transcript variant 2 (LOC582726), mRNA	0.45	0.45	0
LhABCB1	XM_001947399	PREDICTED: Acyrthosiphon pisum multidrug resistance protein 3-like, transcript variant 1 (LOC100168150), mRNA	0.508	0.508	0
LhABCB1	XM_005282428	PREDICTED: Chrysemys picta bellii ATP-binding cassette, sub-family B (MDR/TAP), member 1 (ABCB1), transcript variant X1, mRNA	0.452	0.452	0
LhABCB2	XM_001947399	PREDICTED: Acyrthosiphon pisum multidrug resistance protein 3-like, transcript variant 1 (LOC100168150), mRNA	0.517	0.517	0
LhABCB2	XM_003966128	PREDICTED: Takifugu rubripes multidrug resistance protein 1-like (LOC101066790), mRNA	0.469	0.469	0
LhABCB2	XM_003966129	PREDICTED: Takifugu rubripes multidrug resistance protein 1-like (LOC101067017), mRNA	0.468	0.468	0
LhABCB2	XM_004602277	PREDICTED: Sorex araneus ATP-binding cassette, sub-family B (MDR/TAP), member 1 (ABCB1), mRNA	0.471	0.471	0
LhABCB2	XM_004629958	PREDICTED: Octodon degus ATP-binding cassette, sub-family B (MDR/TAP), member 1 (Abcb1), mRNA	0.469	0.469	0
LhABCB3	BT126885	Dendroctonus ponderosae clone DPO1144_M02 unknown mRNA	0.585	0.585	0
LhABCB3	XM_961631	PREDICTED: Tribolium castaneum similar to AGAP002717-PA (LOC655121), mRNA	0.576	0.576	0
LhABCB3	XM_001604616	PREDICTED: Nasonia vitripennis ATP-binding cassette sub-family B member 10, mitochondrial-like (LOC100121083), mRNA	0.577	0.577	0
LhABCB3	XM_001943786	PREDICTED: Acyrthosiphon pisum ATP-binding cassette sub-family B member 10, mitochondrial-like (LOC100168916), mRNA	0.569	0.569	0
LhABCB3	XM_005102725	PREDICTED: Aplysia californica ATP-binding cassette sub-family B member 10, mitochondrial-like (LOC101859949), mRNA	0.55	0.55	0
LhABCB4	XM_001605304	PREDICTED: Nasonia vitripennis ATP-binding cassette sub-family B member 6, mitochondrial-like, transcript variant 1 (LOC100121749), mRNA	0.669	0.669	0
LhABCB4	XM_003400854	PREDICTED: Bombus terrestris ATP-binding cassette sub-family B member 6, mitochondrial-like (LOC100652256), mRNA	0.668	0.668	0
LhABCB4	XM_003425211	PREDICTED: Nasonia vitripennis ATP-binding cassette sub-family B member 6, mitochondrial-like, transcript variant 2 (LOC100121749), mRNA	0.669	0.669	0
LhABCB4	XM_003485137	PREDICTED: Bombus impatiens ATP-binding cassette sub-family B member 6, mitochondrial-like (LOC100745807), mRNA	0.666	0.666	0
LhABCB4	XM_003694404	PREDICTED: Apis florea ATP-binding cassette sub-family B member 6, mitochondrial-like (LOC100869950), mRNA	0.667	0.667	0
LhABCB5	XM_396202	PREDICTED: Apis mellifera ATP-binding cassette subfamily B, member 7 (ABCB7), mRNA	0.645	0.645	0
LhABCB5	XM_001813323	PREDICTED: Tribolium castaneum similar to ATP-binding cassette sub-family B member 7 (LOC100142266), mRNA	0.644	0.644	0
LhABCB5	XM_003398170	PREDICTED: Bombus terrestris ATP-binding cassette sub-family B member 7, mitochondrial-like (LOC100649698), mRNA	0.642	0.642	0
LhABCB5	XM_003489047	PREDICTED: Bombus impatiens ATP-binding cassette sub-family B member 7, mitochondrial-like (LOC100742626), mRNA	0.639	0.639	0
LhABCB5	XM_003706963	PREDICTED: Megachile rotundata ATP-binding cassette sub-family B member 7, mitochondrial-like (LOC100877591), mRNA	0.657	0.657	0
LhABCB6	XM_003241184	PREDICTED: Acyrthosiphon pisum multidrug resistance protein 3-like, transcript variant 2 (LOC100168150), mRNA	0.506	0.506	2.29e-127
LhABCB6	XM_001947399	PREDICTED: Acyrthosiphon pisum multidrug resistance protein 3-like, transcript variant 1 (LOC100168150), mRNA	0.506	0.506	3.84e-127
LhABCB6	XM_001943460	PREDICTED: Acyrthosiphon pisum multidrug resistance protein 1-like (LOC100164127), mRNA	0.539	0.539	1.45e-111
LhABCB6	NM_001114583	Danio rerio ATP-binding cassette, sub-family B (MDR/TAP), member 4 (abcb4), mRNA >gi|159155622|gb|BC154556.1| Danio rerio zgc:172149, mRNA (cDNA clone MGC:172149 IMAGE:8335226), complete cds	0.397	0.397	2.65e-95
LhABCB6	JQ014001	Danio rerio strain WIK ABC transporter B family member 4 (abcb4) mRNA, partial cds	0.397	0.397	4.24e-92

## Sheet: LhABCC
Query	Name	Description	% Identical Sites	% Pairwise Identity	E Value
LhABCC1A	XM_001649688	Aedes aegypti multidrug resistance protein 2 (ATP-binding cassette protein c) partial mRNA	0.579	0.579	0
LhABCC1A	XM_001649689	Aedes aegypti multidrug resistance protein 2 (ATP-binding cassette protein c) partial mRNA	0.579	0.579	0
LhABCC1A	XM_003426073	PREDICTED: Nasonia vitripennis multidrug resistance-associated protein 1-like, transcript variant 2 (LOC100120375), mRNA	0.574	0.574	0
LhABCC1A	XM_003426074	PREDICTED: Nasonia vitripennis multidrug resistance-associated protein 1-like, transcript variant 3 (LOC100120375), mRNA	0.574	0.574	0
LhABCC1A	XM_003426076	PREDICTED: Nasonia vitripennis multidrug resistance-associated protein 1-like, transcript variant 5 (LOC100120375), mRNA	0.574	0.574	0
LhABCC1B	XM_001603971	PREDICTED: Nasonia vitripennis multidrug resistance-associated protein 1-like, transcript variant 1 (LOC100120375), mRNA	0.567	0.567	1.74e-17
LhABCC1B	XM_003426073	PREDICTED: Nasonia vitripennis multidrug resistance-associated protein 1-like, transcript variant 2 (LOC100120375), mRNA	0.567	0.567	1.67e-16
LhABCC1B	XM_003426074	PREDICTED: Nasonia vitripennis multidrug resistance-associated protein 1-like, transcript variant 3 (LOC100120375), mRNA	0.567	0.567	6.3e-16
LhABCC1B	XM_003426075	PREDICTED: Nasonia vitripennis multidrug resistance-associated protein 1-like, transcript variant 4 (LOC100120375), mRNA	0.567	0.567	1.47e-14
LhABCC1B	XM_003426076	PREDICTED: Nasonia vitripennis multidrug resistance-associated protein 1-like, transcript variant 5 (LOC100120375), mRNA	0.567	0.567	1.47e-14
LhABCC2	XM_001948626	PREDICTED: Acyrthosiphon pisum multidrug resistance-associated protein 4-like (LOC100164310), mRNA	0.543	0.543	0
LhABCC2	XM_003490393	PREDICTED: Bombus impatiens probable multidrug resistance-associated protein lethal(2)03659-like (LOC100745420), mRNA	0.553	0.553	0
LhABCC2	XM_003691986	PREDICTED: Apis florea probable multidrug resistance-associated protein lethal(2)03659-like (LOC100865424), mRNA	0.546	0.546	0
LhABCC2	XR_045827	PREDICTED: Acyrthosiphon pisum probable multidrug resistance-associated protein lethal(2)03659-like (LOC100161393), miscRNA	0.563	0.563	0
LhABCC2	XM_003699295	PREDICTED: Megachile rotundata probable multidrug resistance-associated protein lethal(2)03659-like (LOC100874684), mRNA	0.545	0.545	0
LhABCC3	GU182415	Trichoplusia ni ATP-binding cassette sub-family C member 4 (Abcc4) mRNA, Abcc4-1 allele, complete cds	0.429	0.429	0
LhABCC3	GU182416	Trichoplusia ni ATP-binding cassette sub-family C member 4 (Abcc4) mRNA, Abcc4-2 allele, complete cds	0.427	0.427	0
LhABCC3	XM_001948626	PREDICTED: Acyrthosiphon pisum multidrug resistance-associated protein 4-like (LOC100164310), mRNA	0.517	0.517	0
LhABCC3	XR_045827	PREDICTED: Acyrthosiphon pisum probable multidrug resistance-associated protein lethal(2)03659-like (LOC100161393), miscRNA	0.538	0.538	0
LhABCC3	XR_143519	PREDICTED: Megachile rotundata probable multidrug resistance-associated protein lethal(2)03659-like (LOC100875722), miscRNA	0.448	0.448	0
LhABCC4	XM_393750	PREDICTED: Apis mellifera probable multidrug resistance-associated protein lethal(2)03659-like (LOC410269), mRNA	0.403	0.403	0
LhABCC4	XM_003490393	PREDICTED: Bombus impatiens probable multidrug resistance-associated protein lethal(2)03659-like (LOC100745420), mRNA	0.416	0.416	0
LhABCC4	XM_003691986	PREDICTED: Apis florea probable multidrug resistance-associated protein lethal(2)03659-like (LOC100865424), mRNA	0.406	0.406	0
LhABCC4	XM_003699295	PREDICTED: Megachile rotundata probable multidrug resistance-associated protein lethal(2)03659-like (LOC100874684), mRNA	0.416	0.416	0
LhABCC4	XR_045827	PREDICTED: Acyrthosiphon pisum probable multidrug resistance-associated protein lethal(2)03659-like (LOC100161393), miscRNA	0.409	0.409	0
LhABCC5	XM_964688	PREDICTED: Tribolium castaneum similar to ATP-binding cassette transporter (LOC658286), mRNA	0.434	0.434	0
LhABCC5	XM_001604297	PREDICTED: Nasonia vitripennis probable multidrug resistance-associated protein lethal(2)03659-like (LOC100120739), mRNA	0.419	0.419	0
LhABCC5	XM_001651647	Aedes aegypti ATP-binding cassette transporter partial mRNA	0.431	0.431	0
LhABCC5	XM_003490393	PREDICTED: Bombus impatiens probable multidrug resistance-associated protein lethal(2)03659-like (LOC100745420), mRNA	0.416	0.416	0
LhABCC5	XM_003691986	PREDICTED: Apis florea probable multidrug resistance-associated protein lethal(2)03659-like (LOC100865424), mRNA	0.417	0.417	0
LhABCC6	XR_045827	PREDICTED: Acyrthosiphon pisum probable multidrug resistance-associated protein lethal(2)03659-like (LOC100161393), miscRNA	0.474	0.474	5.47e-166
LhABCC6	XM_963655	PREDICTED: Tribolium castaneum similar to AGAP006427-PA (LOC657184), mRNA	0.466	0.466	7.31e-163
LhABCC6	XM_001948701	PREDICTED: Acyrthosiphon pisum probable multidrug resistance-associated protein lethal(2)03659-like (LOC100160192), mRNA	0.451	0.451	9.66e-162
LhABCC6	XM_001600473	PREDICTED: Nasonia vitripennis probable multidrug resistance-associated protein lethal(2)03659-like (LOC100115935), mRNA	0.476	0.476	2.24e-161
LhABCC6	XM_001948926	PREDICTED: Acyrthosiphon pisum probable multidrug resistance-associated protein lethal(2)03659-like (LOC100163444), mRNA	0.451	0.451	7.37e-161
LhABCC7	XR_135636	PREDICTED: Bombus impatiens ATP-binding cassette sub-family C member 9-like (LOC100740416), miscRNA	0.519	0.519	0
LhABCC7	XM_006620206	PREDICTED: Apis dorsata ATP-binding cassette sub-family C member Sur-like (LOC102678461), transcript variant X5, mRNA	0.513	0.513	0
LhABCC7	XM_006620205	PREDICTED: Apis dorsata ATP-binding cassette sub-family C member Sur-like (LOC102678461), transcript variant X4, mRNA	0.513	0.513	0
LhABCC7	XM_006620202	PREDICTED: Apis dorsata ATP-binding cassette sub-family C member Sur-like (LOC102678461), transcript variant X1, mRNA	0.513	0.513	0
LhABCC7	XM_006560911	PREDICTED: Apis mellifera sulfonylurea receptor (Sur), transcript variant X4, mRNA	0.51	0.51	0
LhABCC8	XM_967121	PREDICTED: Tribolium castaneum similar to predicted protein (LOC660927), mRNA	0.454	0.454	0
LhABCC8	XM_001121775	PREDICTED: Apis mellifera multidrug resistance-associated protein 7-like (LOC725993), mRNA	0.437	0.437	0
LhABCC8	XM_003394868	PREDICTED: Bombus terrestris multidrug resistance-associated protein 7-like (LOC100651558), mRNA	0.437	0.437	0
LhABCC8	XM_003694582	PREDICTED: Apis florea multidrug resistance-associated protein 7-like (LOC100863456), mRNA	0.437	0.437	0
LhABCC8	XM_003699425	PREDICTED: Megachile rotundata multidrug resistance-associated protein 7-like (LOC100880330), mRNA	0.442	0.442	0
LhABCC9	XM_316463	Anopheles gambiae str. PEST AGAP006427-PA (AgaP_AGAP006427) mRNA, complete cds	0.396	0.396	0
LhABCC9	XM_963655	PREDICTED: Tribolium castaneum similar to AGAP006427-PA (LOC657184), mRNA	0.394	0.394	0
LhABCC9	XM_004537142	PREDICTED: Ceratitis capitata probable multidrug resistance-associated protein lethal(2)03659-like (LOC101460046), transcript variant X1, mRNA	0.392	0.392	0
LhABCC9	XM_004537143	PREDICTED: Ceratitis capitata probable multidrug resistance-associated protein lethal(2)03659-like (LOC101460046), transcript variant X2, mRNA	0.392	0.392	0
LhABCC9	XM_004537144	PREDICTED: Ceratitis capitata probable multidrug resistance-associated protein lethal(2)03659-like (LOC101460046), transcript variant X3, mRNA	0.392	0.392	0
LhABCC10	XM_001954615	Drosophila ananassae GF18378 (Dana\GF18378), mRNA	0.524	0.524	3.46e-75
LhABCC10	APGK01028280	Dendroctonus ponderosae Seq01028290, whole genome shotgun sequence	0.604	0.604	1.23e-74
LhABCC10	XM_001974281	Drosophila erecta GG21146 (Dere\GG21146), mRNA	0.569	0.569	4.7e-73
LhABCC10	XM_001980513	Drosophila erecta GG18233 (Dere\GG18233), mRNA	0.564	0.564	7.32e-73
LhABCC10	XM_002066854	Drosophila willistoni GK24718 (Dwil\GK24718), mRNA	0.532	0.532	9.68e-73
LhABCC11	XM_002707845	PREDICTED: Bos taurus aTP-binding cassette, sub-family C (CFTR/MRP), member 4-like (LOC530437), mRNA	0.227	0.227	1.29e-27
LhABCC11	XM_002705410	PREDICTED: Bos taurus aTP-binding cassette, sub-family C (CFTR/MRP), member 4-like (LOC530437), mRNA	0.227	0.227	2.54e-27
LhABCC11	XM_005954545	PREDICTED: Pantholops hodgsonii multidrug resistance-associated protein 4-like (LOC102337188), mRNA	0.231	0.231	4.19e-27
LhABCC11	XR_232353	PREDICTED: Bos taurus multidrug resistance-associated protein 4-like (LOC101909564), misc_RNA	0.25	0.25	4.43e-27
LhABCC11	AK418191	Riptortus pedestris mRNA for ATP-dependent bile acid permease, complete cds, sequence id: Rped-1708	0.233	0.233	8.67e-27

## Sheet: LhABCD
Query	Name	Description	% Identical Sites	% Pairwise Identity	E Value
LhABCD1	XM_320975	Anopheles gambiae str. PEST AGAP002071-PA (AgaP_AGAP002071) mRNA, complete cds	0.555	0.555	0
LhABCD1	XM_001654131	Aedes aegypti hypothetical protein partial mRNA	0.559	0.559	0
LhABCD1	XM_001863627	Culex quinquefasciatus ATP-binding cassette sub-family D member 1, mRNA	0.561	0.561	0
LhABCD1	XM_001943346	PREDICTED: Acyrthosiphon pisum ATP-binding cassette sub-family D member 2-like (LOC100167764), mRNA	0.642	0.642	0
LhABCD1	XM_002424804	Pediculus humanus corporis conserved hypothetical protein, mRNA	0.583	0.583	0
LhABCD2	XM_310656	Anopheles gambiae str. PEST AGAP000440-PA (AgaP_AGAP000440) mRNA, complete cds	0.647	0.647	0
LhABCD2	XM_001662629	Aedes aegypti peroxisomal membrane protein 70abcd3 partial mRNA	0.654	0.654	0
LhABCD2	XM_001947644	PREDICTED: Acyrthosiphon pisum ATP-binding cassette sub-family D member 3-like (LOC100165090), mRNA	0.664	0.664	0
LhABCD2	XM_001963533	Drosophila ananassae GF20219 (Dana\GF20219), mRNA	0.627	0.627	0
LhABCD2	XM_002427242	Pediculus humanus corporis peroxisomal membrane protein 70 abcd3, putative, mRNA	0.672	0.672	0

## Sheet: LhABCE
Query	Name	Description	% Identical Sites	% Pairwise Identity	E Value
LhABCE1	BT127416	Dendroctonus ponderosae clone DPO1027_F13 unknown mRNA	0.883	0.883	0
LhABCE1	XM_962916	PREDICTED: Tribolium castaneum similar to ribonuclease L inhibitor homolog (LOC656379), mRNA	0.882	0.882	0
LhABCE1	XM_001608092	PREDICTED: Nasonia vitripennis ATP-binding cassette sub-family E member 1-like (LOC100124231), mRNA	0.887	0.887	0
LhABCE1	XM_002424006	Pediculus humanus corporis ATP-binding cassette subfamily E, member 1, mRNA	0.893	0.893	0
LhABCE1	XM_003690874	PREDICTED: Apis florea ATP-binding cassette, sub-family E (OABP), member 1 (Abce1), mRNA	0.887	0.887	0

## Sheet: LhABCF
Query	Name	Description	% Identical Sites	% Pairwise Identity	E Value
LhABCF1	APGK01024803	Dendroctonus ponderosae Seq01024813, whole genome shotgun sequence	0.834	0.834	0
LhABCF1	XM_966469	PREDICTED: Tribolium castaneum similar to AGAP012249-PA (LOC660218), mRNA	0.828	0.828	0
LhABCF1	XM_001604571	PREDICTED: Nasonia vitripennis ATP-binding cassette sub-family F member 1-like (LOC100121035), mRNA	0.813	0.813	0
LhABCF1	XM_001652365	Aedes aegypti ATP-dependent transporter partial mRNA	0.795	0.795	0
LhABCF1	XM_004928528	PREDICTED: Bombyx mori ATP-binding cassette sub-family F member 1-like (LOC101746856), mRNA	0.805	0.805	0
LhABCF2	XM_961897	PREDICTED: Tribolium castaneum similar to ATP-binding cassette sub-family F member 2 (LOC655357), mRNA	0.855	0.855	0
LhABCF2	XM_001605737	PREDICTED: Nasonia vitripennis ATP-binding cassette sub-family F member 2-like (LOC100122186), mRNA	0.819	0.819	0
LhABCF2	XM_002430747	Pediculus humanus corporis ATP-dependent transporter, putative, mRNA	0.831	0.831	0
LhABCF2	XM_003403056	PREDICTED: Bombus terrestris ATP-binding cassette sub-family F member 2-like (LOC100651511), mRNA	0.837	0.837	0
LhABCF2	XM_003701076	PREDICTED: Megachile rotundata ATP-binding cassette, sub-family F (GCN20), member 2 (Abcf2), mRNA	0.83	0.83	0
LhABCF3	XM_320530	Anopheles gambiae str. PEST AGAP012005-PA (AgaP_AGAP012005) mRNA, complete cds	0.674	0.674	0
LhABCF3	XM_967721	PREDICTED: Tribolium castaneum similar to ATP-dependent transporter (LOC661570), mRNA	0.728	0.728	0
LhABCF3	XM_001946492	PREDICTED: Acyrthosiphon pisum ATP-binding cassette sub-family F member 3-like (LOC100169488), mRNA	0.724	0.724	0
LhABCF3	XM_002422628	Pediculus humanus corporis protein GCN20, putative, mRNA	0.721	0.721	0
LhABCF3	XM_004923210	PREDICTED: Bombyx mori ATP-binding cassette sub-family F member 3-like (LOC101737049), mRNA	0.716	0.716	0

## Sheet: LhABCG
Query	Name	Description	% Identical Sites	% Pairwise Identity	E Value
LhABCG1	AK417410	Riptortus pedestris mRNA for ABC transporter, complete cds, sequence id: Rped-0633	0.86	0.86	0
LhABCG1	XM_001950921	PREDICTED: Acyrthosiphon pisum ATP-binding cassette sub-family G member 4-like, transcript variant 1 (LOC100166826), mRNA	0.77	0.77	0
LhABCG1	XM_003246312	PREDICTED: Acyrthosiphon pisum ATP-binding cassette sub-family G member 4-like, transcript variant 2 (LOC100166826), mRNA	0.77	0.77	0
LhABCG1	XM_003706109	PREDICTED: Megachile rotundata ATP-binding cassette sub-family G member 1-like (LOC100882268), mRNA	0.745	0.745	0
LhABCG1	XR_142489	PREDICTED: Apis florea ATP-binding cassette sub-family G member 4-like (LOC100865973), miscRNA	0.749	0.749	0
LhABCG2	XM_623406	PREDICTED: Apis mellifera ATP-binding cassette, sub-family G (WHITE), member 4 (ABCG4), mRNA	0.656	0.656	0
LhABCG2	XM_003402390	PREDICTED: Bombus terrestris ATP-binding cassette sub-family G member 1-like (LOC100644506), mRNA	0.663	0.663	0
LhABCG2	XM_003486647	PREDICTED: Bombus impatiens ATP-binding cassette sub-family G member 1-like (LOC100745847), mRNA	0.663	0.663	0
LhABCG2	XM_003689893	PREDICTED: Apis florea ATP-binding cassette sub-family G member 4-like (LOC100864063), mRNA	0.656	0.656	0
LhABCG2	XM_003706150	PREDICTED: Megachile rotundata ATP-binding cassette sub-family G member 4-like (LOC100877334), mRNA	0.651	0.651	0
LhABCG3	AK418035	Riptortus pedestris mRNA for ABC transporter, complete cds, sequence id: Rped-1458	0.788	0.788	0
LhABCG3	XM_968400	PREDICTED: Tribolium castaneum similar to abc transporter (LOC662294), mRNA	0.616	0.616	0
LhABCG3	XM_001962980	Drosophila ananassae GF14147 (Dana\GF14147), mRNA	0.58	0.58	0
LhABCG3	XM_001969339	Drosophila erecta GG23992 (Dere\GG23992), mRNA	0.572	0.572	0
LhABCG3	XM_001988213	Drosophila grimshawi GH10667 (Dgri\GH10667), mRNA	0.561	0.561	0
LhABCG4	XM_001944010	PREDICTED: Acyrthosiphon pisum ATP-binding cassette sub-family G member 8-like, transcript variant 1 (LOC100166928), mRNA	0.626	0.626	1.18e-49
LhABCG4	XM_003246451	PREDICTED: Acyrthosiphon pisum ATP-binding cassette sub-family G member 8-like, transcript variant 2 (LOC100166928), mRNA	0.626	0.626	1.19e-49
LhABCG4	XM_963379	PREDICTED: Tribolium castaneum similar to GA16025-PA (LOC656879), mRNA	0.507	0.507	4.45e-48
LhABCG4	XM_002432149	Pediculus humanus corporis ABC transporter, putative, mRNA	0.524	0.524	2.09e-45
LhABCG4	XM_397283	PREDICTED: Apis mellifera ATP-binding cassette sub-family G member 5-like (LOC413844), mRNA	0.547	0.547	5.43e-39
LhABCG5	XM_963462	PREDICTED: Tribolium castaneum similar to AGAP002051-PA (LOC656969), mRNA	0.498	0.498	0
LhABCG5	XM_001944060	PREDICTED: Acyrthosiphon pisum ATP-binding cassette sub-family G member 5-like (LOC100164914), mRNA	0.512	0.512	0
LhABCG5	XM_002432151	Pediculus humanus corporis ATP-binding cassette transporter, putative, mRNA	0.477	0.477	0
LhABCG5	AK380985	Bombyx mori mRNA, clone: fufe25D17	0.461	0.461	2.4e-172
LhABCG5	XM_004931940	PREDICTED: Bombyx mori ATP-binding cassette sub-family G member 5-like (LOC101735894), mRNA	0.461	0.461	2.4e-172
LhABCG6	XM_966588	PREDICTED: Tribolium castaneum similar to GA18458-PA (LOC660350), mRNA	0.512	0.512	0
LhABCG6	XM_001949483	PREDICTED: Acyrthosiphon pisum ATP-binding cassette sub-family G member 4-like, transcript variant 1 (LOC100166874), mRNA	0.55	0.55	0
LhABCG6	XM_002424764	Pediculus humanus corporis ABC transporter, putative, mRNA	0.553	0.553	0
LhABCG6	XM_003246313	PREDICTED: Acyrthosiphon pisum ATP-binding cassette sub-family G member 4-like, transcript variant 2 (LOC100166874), mRNA	0.55	0.55	0
LhABCG6	XR_134100	PREDICTED: Nasonia vitripennis ATP-binding cassette sub-family G member 1-like (LOC100118359), partial miscRNA	0.518	0.518	0
LhABCG7	XM_003695752	PREDICTED: Apis florea protein scarlet-like (LOC100867577), mRNA	0.426	0.426	3.2e-157
LhABCG7	XM_003487300	PREDICTED: Bombus impatiens protein scarlet-like (LOC100743617), mRNA	0.432	0.432	3.79e-157
LhABCG7	XM_003401441	PREDICTED: Bombus terrestris protein scarlet-like (LOC100644150), mRNA	0.43	0.43	5.7e-157
LhABCG7	XM_003708581	PREDICTED: Megachile rotundata protein scarlet-like (LOC100883270), mRNA	0.428	0.428	6.1e-154
LhABCG7	AB780442	Bombyx mori Bm-ok gene for Bm-ok protein, complete cds, strain: o22	0.402	0.402	1.9e-145
LhABCG8	XM_003401441	PREDICTED: Bombus terrestris protein scarlet-like (LOC100644150), mRNA	0.453	0.453	0
LhABCG8	XM_003487300	PREDICTED: Bombus impatiens protein scarlet-like (LOC100743617), mRNA	0.455	0.455	0
LhABCG8	XM_003695752	PREDICTED: Apis florea protein scarlet-like (LOC100867577), mRNA	0.456	0.456	0
LhABCG8	XM_003708581	PREDICTED: Megachile rotundata protein scarlet-like (LOC100883270), mRNA	0.467	0.467	0
LhABCG8	AB780442	Bombyx mori Bm-ok gene for Bm-ok protein, complete cds, strain: o22	0.406	0.406	2.79e-163
LhABCG9	XM_003695752	PREDICTED: Apis florea protein scarlet-like (LOC100867577), mRNA	0.396	0.396	4.96e-107
LhABCG9	XM_003708581	PREDICTED: Megachile rotundata protein scarlet-like (LOC100883270), mRNA	0.384	0.384	1.8e-106
LhABCG9	XM_003487300	PREDICTED: Bombus impatiens protein scarlet-like (LOC100743617), mRNA	0.388	0.388	5.83e-106
LhABCG9	XM_003401441	PREDICTED: Bombus terrestris protein scarlet-like (LOC100644150), mRNA	0.384	0.384	4.99e-104
LhABCG9	XM_001122569	PREDICTED: Apis mellifera protein scarlet-like (LOC726853), mRNA	0.389	0.389	2.51e-103
LhABCG10	AK383287	Bombyx mori mRNA, clone: fmxg27H12	0.611	0.611	0
LhABCG10	EU722903	Bombyx mandarina ABC ATP binding cassette transporter mRNA, complete cds	0.611	0.611	0
LhABCG10	NM_001043569	Bombyx mori ATP dependent transmembrane transporter protein (wh3), mRNA >gi|7381617|gb|AF229609.1|AF229609 Bombyx mori ATP dependent transmembrane transporter protein (wh3) mRNA, complete cds	0.611	0.611	0
LhABCG10	XM_003398639	PREDICTED: Bombus terrestris protein white-like (LOC100646475), mRNA	0.604	0.604	0
LhABCG10	XM_003489695	PREDICTED: Bombus impatiens protein white-like (LOC100740900), mRNA	0.604	0.604	0
LhABCG11	XM_001863330	Culex quinquefasciatus abc transporter, mRNA	0.466	0.466	0
LhABCG11	XM_001943488	PREDICTED: Acyrthosiphon pisum ATP-binding cassette sub-family G member 1-like (LOC100168638), mRNA	0.485	0.485	0
LhABCG11	XM_003396278	PREDICTED: Bombus terrestris ATP-binding cassette sub-family G member 1-like, transcript variant 1 (LOC100644848), mRNA	0.482	0.482	0
LhABCG11	XM_003491655	PREDICTED: Bombus impatiens ATP-binding cassette sub-family G member 1-like (LOC100748016), mRNA	0.484	0.484	0
LhABCG11	XM_003693489	PREDICTED: Apis florea ATP-binding cassette sub-family G member 1-like (LOC100867929), mRNA	0.481	0.481	0
LhABCG12	XM_963603	PREDICTED: Tribolium castaneum similar to scarlet (LOC657125), mRNA	0.42	0.42	1.52e-172
LhABCG12	XM_001848914	Culex quinquefasciatus scarlet, mRNA	0.409	0.409	2.09e-167
LhABCG12	XM_310585	Anopheles gambiae str. PEST AGAP000506-PA (AgaP_AGAP000506) mRNA, complete cds	0.424	0.424	6.21e-167
LhABCG12	AB588821	Bombyx mori Bm-w-2 mRNA for scarlet, complete cds, strain: p50T	0.432	0.432	1.25e-162
LhABCG12	NM_001256993	Bombyx mori scarlet (-w-2), mRNA	0.432	0.432	1.25e-162
LhABCG13	XM_001942479	PREDICTED: Acyrthosiphon pisum ATP-binding cassette sub-family G member 1-like (LOC100162270), mRNA	0.522	0.522	0
LhABCG13	XM_002423140	Pediculus humanus corporis ABC transporter, putative, mRNA	0.487	0.487	0
LhABCG13	XM_002048562	Drosophila virilis GJ14057 (Dvir\GJ14057), mRNA	0.43	0.43	5.64e-168
LhABCG13	XM_002067835	Drosophila willistoni GK12677 (Dwil\GK12677), mRNA	0.42	0.42	9.47e-168
LhABCG13	XM_004522145	PREDICTED: Ceratitis capitata ATP-binding cassette sub-family G member 1-like (LOC101452942), transcript variant X1, mRNA	0.43	0.43	2e-164
LhABCG14	XM_001604350	PREDICTED: Nasonia vitripennis ABC transporter G family member 22-like (LOC100120799), mRNA	0.692	0.692	0
LhABCG14	XM_001946012	PREDICTED: Acyrthosiphon pisum ABC transporter G family member 14-like, transcript variant 1 (LOC100166121), mRNA	0.739	0.739	0
LhABCG14	XM_002077980	Drosophila simulans GD22764 (Dsim\GD22764), mRNA	0.565	0.565	0
LhABCG14	XM_002428854	Pediculus humanus corporis ATP-binding cassette transporter, putative, mRNA	0.774	0.774	0
LhABCG14	XM_003243467	PREDICTED: Acyrthosiphon pisum ABC transporter G family member 14-like, transcript variant 2 (LOC100166121), mRNA	0.739	0.739	0
LhABCG15	XM_968433	PREDICTED: Tribolium castaneum similar to abc transporter (LOC662332), mRNA	0.447	0.447	3.81e-155
LhABCG15	XM_001607342	PREDICTED: Nasonia vitripennis ATP-binding cassette sub-family G member 1-like (LOC100123700), mRNA	0.45	0.45	5.2e-147
LhABCG15	AK417410	Riptortus pedestris mRNA for ABC transporter, complete cds, sequence id: Rped-0633	0.422	0.422	1.2e-143
LhABCG15	XM_003689893	PREDICTED: Apis florea ATP-binding cassette sub-family G member 4-like (LOC100864063), mRNA	0.43	0.43	2.56e-141
LhABCG15	XM_003706150	PREDICTED: Megachile rotundata ATP-binding cassette sub-family G member 4-like (LOC100877334), mRNA	0.426	0.426	1.38e-140
LhABCG16	XM_966642	PREDICTED: Tribolium castaneum similar to abc transporter (LOC660411), mRNA	0.503	0.503	0
LhABCG16	XM_001947741	PREDICTED: Acyrthosiphon pisum ATP-binding cassette sub-family G member 1-like, transcript variant 1 (LOC100160558), mRNA	0.508	0.508	0
LhABCG16	XM_003244761	PREDICTED: Acyrthosiphon pisum ATP-binding cassette sub-family G member 1-like, transcript variant 2 (LOC100160558), mRNA	0.508	0.508	0
LhABCG16	XM_003427404	PREDICTED: Nasonia vitripennis ATP-binding cassette sub-family G member 1-like, transcript variant 1 (LOC100120413), mRNA	0.485	0.485	0
LhABCG16	XM_003427406	PREDICTED: Nasonia vitripennis ATP-binding cassette sub-family G member 1-like, transcript variant 3 (LOC100120413), mRNA	0.485	0.485	0
LhABCG17	BT127729	Dendroctonus ponderosae clone DPO0416_F13 unknown mRNA	0.476	0.476	0
LhABCG17	XM_001952448	PREDICTED: Acyrthosiphon pisum ATP-binding cassette sub-family G member 1-like (LOC100164011), mRNA	0.509	0.509	0
LhABCG17	XM_004929506	PREDICTED: Bombyx mori ATP-binding cassette sub-family G member 1-like (LOC101741923), mRNA	0.463	0.463	2.87e-177
LhABCG17	XM_001811795	PREDICTED: Tribolium castaneum similar to CG4822 CG4822-PA (LOC100141557), mRNA	0.458	0.458	1.05e-172
LhABCG17	XM_002423140	Pediculus humanus corporis ABC transporter, putative, mRNA	0.432	0.432	9.44e-157
LhABCG18	EU722903	Bombyx mandarina ABC ATP binding cassette transporter mRNA, complete cds	0.464	0.464	4.5e-73
LhABCG18	XM_003699312	PREDICTED: Megachile rotundata protein white-like (LOC100876602), mRNA	0.456	0.456	1.28e-72
LhABCG18	XM_005181669	PREDICTED: Musca domestica protein white-like (LOC101891578), mRNA	0.463	0.463	1.28e-72
LhABCG18	AK383287	Bombyx mori mRNA, clone: fmxg27H12	0.464	0.464	3.53e-72
LhABCG18	XM_002741966	PREDICTED: Saccoglossus kowalevskii ABC membrane transporter-like (LOC100374352), mRNA	0.448	0.448	1.36e-71
LhABCG19	XM_001944010	PREDICTED: Acyrthosiphon pisum ATP-binding cassette sub-family G member 8-like, transcript variant 1 (LOC100166928), mRNA	0.386	0.386	5.62e-24
LhABCG19	XM_003246451	PREDICTED: Acyrthosiphon pisum ATP-binding cassette sub-family G member 8-like, transcript variant 2 (LOC100166928), mRNA	0.386	0.386	5.63e-24
LhABCG19	XM_001846731	Culex quinquefasciatus abc transporter, mRNA	0.372	0.372	5.22e-19
LhABCG19	XM_963379	PREDICTED: Tribolium castaneum similar to GA16025-PA (LOC656879), mRNA	0.354	0.354	2.23e-18
LhABCG19	XM_005185005	PREDICTED: Musca domestica ABC transporter G family member 1-like (LOC101892798), mRNA	0.364	0.364	1.44e-15

## Sheet: LhABCH
Query	Name	Description	% Identical Sites	% Pairwise Identity	E Value
LhABCH1	XM_969839	PREDICTED: Tribolium castaneum similar to AGAP003680-PA (LOC663804), mRNA	0.791	0.791	0
LhABCH1	XM_001951709	PREDICTED: Acyrthosiphon pisum ABC transporter G family member 20-like, transcript variant 1 (LOC100165247), mRNA	0.787	0.787	0
LhABCH1	XM_002423494	Pediculus humanus corporis ABC transporter, putative, mRNA	0.805	0.805	0
LhABCH1	XM_003246484	PREDICTED: Acyrthosiphon pisum ABC transporter G family member 20-like, transcript variant 2 (LOC100165247), mRNA	0.818	0.818	0
LhABCH1	XM_003246485	PREDICTED: Acyrthosiphon pisum ABC transporter G family member 20-like, transcript variant 3 (LOC100165247), mRNA	0.818	0.818	0
LhABCH2	XM_312290	Anopheles gambiae str. PEST AGAP002638-PA (AgaP_AGAP002638) mRNA, complete cds	0.587	0.587	0
LhABCH2	XM_962266	PREDICTED: Tribolium castaneum similar to AGAP002638-PA (LOC655705), mRNA	0.578	0.578	0
LhABCH2	XM_001650902	Aedes aegypti abc transporter partial mRNA	0.59	0.59	0
LhABCH2	XM_001945178	PREDICTED: Acyrthosiphon pisum ABC transporter G family member 23-like (LOC100165394), mRNA	0.599	0.599	0
LhABCH2	XM_001981647	Drosophila erecta GG11472 (Dere\GG11472), mRNA	0.578	0.578	0
LhABCH3	XM_001942896	PREDICTED: Acyrthosiphon pisum ABC transporter G family member 23-like, transcript variant 1 (LOC100166151), mRNA	0.543	0.543	0
LhABCH3	XM_001945330	PREDICTED: Acyrthosiphon pisum ABC transporter G family member 23-like (LOC100159508), mRNA	0.456	0.456	0
LhABCH3	XM_001946814	PREDICTED: Acyrthosiphon pisum ABC transporter G family member 20-like (LOC100165044), mRNA	0.418	0.418	0
LhABCH3	XM_003246569	PREDICTED: Acyrthosiphon pisum ABC transporter G family member 23-like, transcript variant 2 (LOC100166151), mRNA	0.543	0.543	0
LhABCH3	XM_003401372	PREDICTED: Bombus terrestris ABC transporter G family member 20-like (LOC100645470), mRNA	0.411	0.411	0
LhABCH4	XM_001942896	PREDICTED: Acyrthosiphon pisum ABC transporter G family member 23-like, transcript variant 1 (LOC100166151), mRNA	0.391	0.391	3.3e-149
LhABCH4	XM_003246569	PREDICTED: Acyrthosiphon pisum ABC transporter G family member 23-like, transcript variant 2 (LOC100166151), mRNA	0.391	0.391	1.18e-147
LhABCH4	XM_002422947	Pediculus humanus corporis ABC transporter, putative, mRNA	0.352	0.352	1.09e-128
LhABCH4	XM_001945330	PREDICTED: Acyrthosiphon pisum ABC transporter G family member 23-like (LOC100159508), mRNA	0.341	0.341	1.82e-124
LhABCH4	XM_002065355	Drosophila willistoni GK15422 (Dwil\GK15422), mRNA	0.339	0.339	2.08e-119
LhABCH5	XM_001942896	PREDICTED: Acyrthosiphon pisum ABC transporter G family member 23-like, transcript variant 1 (LOC100166151), mRNA	0.44	0.44	0
LhABCH5	XM_003246569	PREDICTED: Acyrthosiphon pisum ABC transporter G family member 23-like, transcript variant 2 (LOC100166151), mRNA	0.44	0.44	0
LhABCH5	XM_001945330	PREDICTED: Acyrthosiphon pisum ABC transporter G family member 23-like (LOC100159508), mRNA	0.392	0.392	2.71e-157
LhABCH5	XM_001946814	PREDICTED: Acyrthosiphon pisum ABC transporter G family member 20-like (LOC100165044), mRNA	0.383	0.383	2.49e-151
LhABCH5	XM_001950252	PREDICTED: Acyrthosiphon pisum ABC transporter G family member 23-like, transcript variant 1 (LOC100167984), mRNA	0.375	0.375	1.73e-138
LhABCH6	XM_001942896	PREDICTED: Acyrthosiphon pisum ABC transporter G family member 23-like, transcript variant 1 (LOC100166151), mRNA	0.327	0.327	4.24e-107
LhABCH6	XM_003246569	PREDICTED: Acyrthosiphon pisum ABC transporter G family member 23-like, transcript variant 2 (LOC100166151), mRNA	0.327	0.327	6.64e-106
LhABCH6	XM_001945330	PREDICTED: Acyrthosiphon pisum ABC transporter G family member 23-like (LOC100159508), mRNA	0.324	0.324	8.84e-99
LhABCH6	XM_001946814	PREDICTED: Acyrthosiphon pisum ABC transporter G family member 20-like (LOC100165044), mRNA	0.328	0.328	2.19e-95
LhABCH6	XM_003695734	PREDICTED: Apis florea ABC transporter G family member 20-like (LOC100865150), mRNA	0.33	0.33	1.21e-93
LhABCH7	XM_001942896	PREDICTED: Acyrthosiphon pisum ABC transporter G family member 23-like, transcript variant 1 (LOC100166151), mRNA	0.388	0.388	4.23e-158
LhABCH7	XM_003246569	PREDICTED: Acyrthosiphon pisum ABC transporter G family member 23-like, transcript variant 2 (LOC100166151), mRNA	0.388	0.388	1.67e-156
LhABCH7	XM_001945330	PREDICTED: Acyrthosiphon pisum ABC transporter G family member 23-like (LOC100159508), mRNA	0.378	0.378	5.97e-142
LhABCH7	XM_001950252	PREDICTED: Acyrthosiphon pisum ABC transporter G family member 23-like, transcript variant 1 (LOC100167984), mRNA	0.376	0.376	1.57e-131
LhABCH7	XM_003246481	PREDICTED: Acyrthosiphon pisum ABC transporter G family member 23-like, transcript variant 2 (LOC100167984), mRNA	0.376	0.376	8.25e-131
LhABCH8	XM_001942896	PREDICTED: Acyrthosiphon pisum ABC transporter G family member 23-like, transcript variant 1 (LOC100166151), mRNA	0.579	0.579	7.6e-45
LhABCH8	XM_003246569	PREDICTED: Acyrthosiphon pisum ABC transporter G family member 23-like, transcript variant 2 (LOC100166151), mRNA	0.579	0.579	1.44e-44
LhABCH8	XM_003426556	PREDICTED: Nasonia vitripennis ABC transporter G family member 20-like (LOC100121846), mRNA	0.413	0.413	5.53e-29
LhABCH8	XM_003699553	PREDICTED: Megachile rotundata ABC transporter G family member 23-like (LOC100875731), mRNA	0.394	0.394	3e-28
LhABCH8	XM_002422949	Pediculus humanus corporis conserved hypothetical protein, mRNA	0.446	0.446	3.13e-28
LhABCH9	XM_001942896	PREDICTED: Acyrthosiphon pisum ABC transporter G family member 23-like, transcript variant 1 (LOC100166151), mRNA	0.508	0.508	9.78e-164
LhABCH9	XM_003246569	PREDICTED: Acyrthosiphon pisum ABC transporter G family member 23-like, transcript variant 2 (LOC100166151), mRNA	0.508	0.508	4.03e-162
LhABCH9	XM_001945330	PREDICTED: Acyrthosiphon pisum ABC transporter G family member 23-like (LOC100159508), mRNA	0.437	0.437	1.07e-131
LhABCH9	XM_001946814	PREDICTED: Acyrthosiphon pisum ABC transporter G family member 20-like (LOC100165044), mRNA	0.406	0.406	6.72e-116
LhABCH9	XM_001950252	PREDICTED: Acyrthosiphon pisum ABC transporter G family member 23-like, transcript variant 1 (LOC100167984), mRNA	0.408	0.408	3.61e-108
LhABCH10	XM_001942896	PREDICTED: Acyrthosiphon pisum ABC transporter G family member 23-like, transcript variant 1 (LOC100166151), mRNA	0.443	0.443	0
LhABCH10	XM_003246569	PREDICTED: Acyrthosiphon pisum ABC transporter G family member 23-like, transcript variant 2 (LOC100166151), mRNA	0.443	0.443	0
LhABCH10	XM_001945330	PREDICTED: Acyrthosiphon pisum ABC transporter G family member 23-like (LOC100159508), mRNA	0.401	0.401	4.94e-163
LhABCH10	XM_003699553	PREDICTED: Megachile rotundata ABC transporter G family member 23-like (LOC100875731), mRNA	0.373	0.373	2.46e-145
LhABCH10	XM_003244914	PREDICTED: Acyrthosiphon pisum ABC transporter G family member 20-like (LOC100569509), mRNA	0.412	0.412	8.92e-145
LhABCH11	XM_001942896	PREDICTED: Acyrthosiphon pisum ABC transporter G family member 23-like, transcript variant 1 (LOC100166151), mRNA	0.432	0.432	0
LhABCH11	XM_003246569	PREDICTED: Acyrthosiphon pisum ABC transporter G family member 23-like, transcript variant 2 (LOC100166151), mRNA	0.432	0.432	0
LhABCH11	XM_001945330	PREDICTED: Acyrthosiphon pisum ABC transporter G family member 23-like (LOC100159508), mRNA	0.39	0.39	6.53e-146
LhABCH11	XM_003699553	PREDICTED: Megachile rotundata ABC transporter G family member 23-like (LOC100875731), mRNA	0.369	0.369	1.56e-143
LhABCH11	XM_001946814	PREDICTED: Acyrthosiphon pisum ABC transporter G family member 20-like (LOC100165044), mRNA	0.373	0.373	6.33e-139
