# Supplementary material for: Transcriptome-Based Identification of ABC Transporters in the Western Tarnished Plant Bug Lygus hesperus
Source: PLoS One. 2014 Nov 17;9(11):e113046. doi: 10.1371/journal.pone.0113046 (PMC4234516; doi:10.1371/journal.pone.0113046)
Supplement: Table S3 — Identification of potential protein domains in the putative LhABC transporter sequences. Analyses were performed using default settings for ScanProsite [152] and HMMScan on the HMMER webserver [154] using default settings with protein databases set to Pfam, Gene3D, and Superfamily. (XLSX) [file pone.0113046.s007.xlsx]

## Sheet: LhABC doman analyses
Table S3. Protein domain analysis of L. hesperus ABC transporter-like sequences.
	ScanProSitea					HMMRScand
				Pfame			SuperFamilyf		Gene3Dg,h
L. hesperus id	Protein Domain	Residues	Protein Domain	Residues	E value	Protein Domain	Residues	E value	Protein Domain	Residues	E value
LhABCA1	ABC transporter 2 (PS50893)b	290-474	ABC transporter (PF00005.22)	306-450	3.5e-27	P-loop containing nucleoside triphosphatehydrolase (52540)	284-474	1.6e-44	P-loop containing nucleotide triphosphate hydrolases (3.40.50.300)	277-474	9.6e-51
	NPBc	323-330	ABC-2 family transporter (PF12698.2)	9-230	5.4e-15
	ABC transporter 1 (PS00211)	422-436
LhABCA2	ABC transporter 2 (PS50893)	392-624	ABC transporter (PF00005.22)	409-553	1.3e-21	P-loop containing nucleoside triphosphatehydrolase (52540)	391-614	4.2e-48	P-loop containing nucleotide triphosphate hydrolases (3.40.50.300)	382-631
	NPB	426-433	ABC-2 family transporter (PF12698.2)	6-346	2.4e-31
	regulator of chromosome condensation (PS00626)	129-139
LhABCA3	ABC transporter 2 (PS50893)	283-516	ABC transporter (PF00005.22)	299-444	1e-27	P-loop containing nucleoside triphosphatehydrolase (52540)	285-507	1.2e-51	P-loop containing nucleotide triphosphate hydrolases (3.40.50.300)	269-524	2.7e-61
	NPB	316-323	ABC-2 family transporter (PF12698.2)	5-239	4.6e-16
	ABC transporter 1 (PS00211)	416-430
LhABCA4	ABC transporter 2 (PS50893)	976-1206, 1893-2125	ABC transporter (PF00005.22)	992-1136, 1910-2054	2.4E-28, 6.2E-247	P-loop containing nucleoside triphosphatehydrolase (52540)	962-1204, 1892-2116	2.2E-111, 1.5E-110	P-loop containing nucleotide triphosphate hydrolases (3.40.50.300)	964-1215, 1890-2125	3.2E-65, 3.1E-68
	NPB	1009-1016,1927-1934	ABC-2 family transporter (PF12698.2)	534-904, 1360-1848	1.6E-22, 1.1E-32
	ABC transporter 1 (PS00211)	1108-1122
LhABCA5	ABC transporter 2 (PS50893)	492-723	ABC transporter (PF00005.22)	507-653	1.1e-31	P-loop containing nucleoside triphosphatehydrolase (52540)	492-711	3.3e-57	P-loop containing nucleotide triphosphate hydrolases (3.40.50.300)	490-725	1.6e-63
	NPB	524-531	ABC-2 family transporter (PF12698.2)	19-435, 844-1232	1.6E-11, 4.8E-25
	ABC transporter 1 (PS00211)	625-639
LhABCA6	ABC transporter 1 (PS00211)	45-59	AAA domain (PF13304.1)	7-105	3.6e-09	P-loop containing nucleoside triphosphatehydrolase (52540)	20-139	4.2e-32	P-loop containing nucleotide triphosphate hydrolases (3.40.50.300)	14-150	2.9e-32
			ABC transporter (PF00005.22)	5-73	5.8e-09
LhABCA7	ABC transporter 2 (PS50893)	241-468	ABC-2 family transporter (PF12698.2)	1-193	0.0042	P-loop containing nucleoside triphosphatehydrolase (52540)	281-456	2.3e-20	P-loop containing nucleotide triphosphate hydrolases (3.40.50.300)	307-462	2.8e-22
LhABCA8	no hit		no hit			no hit			no hit
LhABCA9	ABC transporter 2 (PS50893)	1-193	ABC transporter (PF00005.22)	1-122	1.2e-15	P-loop containing nucleoside triphosphatehydrolase (52540)	1-181	2.7e-40	P-loop containing nucleotide triphosphate hydrolases (3.40.50.300)	1-203	2.4e-47
	ABC transporter 1 (PS00211)	94-108
LhABCA10	no hit		no hit			no hit			no hit
LhABCA11	ABC transporter 2 (PS50893)	446-669	ABC transporter (PF00005.22)	464-599	8.7e-08	P-loop containing nucleoside triphosphatehydrolase (52540)	465-668	4.5e-25	P-loop containing nucleotide triphosphate hydrolases (3.40.50.300)	464-675	2.4e-26
	NPB	478-485
LhABCB1	ABC transporter integral membrane type 1 (PS50929)	54-295, 638-916	ABC transporter transmembrane region (PF00664.18)	30-283, 629-904	6.2E-56, 6.5E-38	P-loop containing nucleoside triphosphatehydrolase (52540)	323-569, 944-1189	4.8E-183, 4.8E-183	P-loop containing nucleotide triphosphate hydrolases (3.40.50.300)	329-577, 947-1191	2.0E-80, 1.2E-80
	ABC transporter 2 (PS50893)	332-568, 950-1188	ABC transporter (PF00005.22)	350-499, 968-1119	4.2E-34, 6.9E-37	ABC transporter transmembrane region (90123)	37-317, 617-936	2.8E-107, 2.8E-107	Putative multidrug export ATP-binding/permease protein like domains (1.20.1560.10)	27-314, 602-932	2.8E-58, 2.2E-45
	NPB	367-374, 985-992
	ABC transporter 1 (PS00211)	471-485, 1091-1105
	isopenicillin N synthase signature 2 (PS00186)	1036-1049
LhABCB2	ABC transporter integral membrane type 1 (PS50929)	270-556	ABC transporter transmembrane region (PF00664.18)	268-546	4.2e-44	P-loop containing nucleoside triphosphatehydrolase (52540)	584-830, 2-183	3E-162, 3.0E-162	P-loop containing nucleotide triphosphate hydrolases (3.40.50.300)	1-180, 588-827	6.7E-59, 3.5E-87
	ABC transporter 2 (PS50893)	1-182, 590-829	ABC transporter (PF00005.22)	1-113, 608-760	4.1E-19, 2.3E-35	ABC transporter transmembrane region (90123)	257-571, 602-921	2.9E-52, 2.6E-107	Putative multidrug export ATP-binding/permease protein like domains (1.20.1560.10)	257-587	3.3e-45
	NPB	625-632
	ABC transporter 1 (PS00211)	85-99, 732-746
LhABCB3	ABC transporter integral membrane type 1 (PS50929)	122-406	ABC transporter transmembrane region (PF00664.18)	93-366, 810-1093	1.2E-27, 1.8E-28	P-loop containing nucleoside triphosphatehydrolase (52540)	1129-1368, 428-652	1.8E-124, 1.8E-124	P-loop containing nucleotide triphosphate hydrolases (3.40.50.300)	431-682, 1140-1391	2.2E-63, 6.1E-69
	ABC transporter 2 (PS50893)	440-680	ABC transporter (PF00005.22)	449-584, 1157-1304	3.0E-19, 2.8E-29	ABC transporter transmembrane region (90123)	852-1119, 94-391	5E-84, 5.0E-84	Putative multidrug export ATP-binding/permease protein like domains (1.20.1560.10)	94-391, 853-1132	3.2E-18, 1.6E-68
	NPB	475-482
	ABC transporter 1 (PS00211)	583-597
LhABCB4	ABC transporter integral membrane type 1 (PS50929)	253-543	ABC transporter transmembrane region (PF00664.18)	252-531	2e-28	P-loop containing nucleoside triphosphatehydrolase (52540)	567-812	1.1e-89	P-loop containing nucleotide triphosphate hydrolases (3.40.50.300)	574-809	1.1e-82
	ABC transporter 2 (PS50893)	577-811	ABC transporter (PF00005.22)	593-742	8.4e-35	ABC transporter transmembrane region (90123)	236-565	6.2e-55
	NPB	610-617
	ABC transporter 1 (PS00211)	714-728
LhABCB5	ABC transporter integral membrane type 1 (PS50929)	159-453	ABC transporter transmembrane region (PF00664.18)	158-441	2.1e-28	P-loop containing nucleoside triphosphatehydrolase (52540)	483-725	9.3e-84	P-loop containing nucleotide triphosphate hydrolases (3.40.50.300)	486-721	5.1e-76
	ABC transporter 2 (PS50893)	489-723	ABC transporter (PF00005.22)	505-654	3e-33	ABC transporter transmembrane region (90123)	152-468	3.5e-54	Putative multidrug export ATP-binding/permease protein like domains (1.20.1560.10)	143-479	4.3e-62
	NPB	522-529
	ABC transporter 1 (PS00211)	626-640
LhABCB6	ABC transporter integral membrane type 1 (PS50929)	45-366	ABC transporter transmembrane region (PF00664.18)	44-354	3.2e-48	P-loop containing nucleoside triphosphatehydrolase (52540)	392-468	1.1e-21	P-loop containing nucleotide triphosphate hydrolases (3.40.50.300)	398-469	1.2e-22
			ABC transporter (PF00005.22)	419-469	2.1e-11	ABC transporter transmembrane region (90123)	32-70, 110-382	3.2e-54	Putative multidrug export ATP-binding/permease protein like domains (1.20.1560.10)	10-385	1.3e-50
LhABCC1A	ABC transporter integral membrane type 1 (PS50929)	306-587	ABC transporter transmembrane region (PF00664.18)	305-575	2.1e-46	P-loop containing nucleoside triphosphatehydrolase (52540)	614-841	4.8e-60	P-loop containing nucleotide triphosphate hydrolases (3.40.50.300)	619-870	3.7e-64
	ABC transporter 2 (PS50893)	619-842	ABC transporter (PF00005.22)	635-770	7.9e-46	ABC transporter transmembrane region (90123)	296-606	1.1e-42
	NPB	652-659
	ABC transporter 1 (PS00211)	742-756
LhABCC1B	ABC transporter integral membrane type 1 (PS50929)	306-587	ABC transporter transmembrane region (PF00664.18)	305-575	4.2e-46	P-loop containing nucleoside triphosphatehydrolase (52540)	606-841	4.8e-60	P-loop containing nucleotide triphosphate hydrolases (3.40.50.300)	604-849	2.2e-63
	ABC transporter 2 (PS50893)	619-842	ABC transporter (PF00005.22)	635-770	7.9e-21	ABC transporter transmembrane region (90123)	293-595	3.9e-43
	NPB	652-659
LhABCC2	ABC transporter integral membrane type 1 (PS50929)	198-492	ABC transporter transmembrane region (PF00664.18)	197-484	5.4e-21	P-loop containing nucleoside triphosphatehydrolase (52540)	7-122	9e-37	P-loop containing nucleotide triphosphate hydrolases (3.40.50.300)	5-150	8.3e-34
	ABC transporter 1 (PS00211)	26-40	ABC transporter (PF00005.22)	7-54	1.4e-07	ABC transporter transmembrane region (90123)	197-507	1.1e-49	Putative multidrug export ATP-binding/permease protein like domains (1.20.1560.10)	197-527	9.1e-63
LhABCC3	ABC transporter integral membrane type 1 (PS50929)	97-372, 861-1102	ABC transporter transmembrane region (PF00664.18)	93-366, 810-1093	1.2E-27, 1.8E-28	P-loop containing nucleoside triphosphatehydrolase (52540)	1129-1368, 428-652	1.8E-124, 1.8E-124	P-loop containing nucleotide triphosphate hydrolases (3.40.50.300) ;	431-682, 1140-1391	2.2E-63, 6.1E-69
	ABC transporter 2 (PS50893)	431-654, 1140-1373	ABC transporter (PF00005.22)	449-584, 1157-1304	3.0E-19, 2.8E-29	ABC transporter transmembrane region (90123)	852-1119, 94-391	5E-84,5.0e-84	Putative multidrug export ATP-binding/permease protein like domains (1.20.1560.10)	94-391, 853-1132	3.2E-18, 1.6E-70
	NPB	466-473, 1174-1181
	ABC transporter 1 (PS00211)	556-570, 1276-1290
LhABCC4	ABC transporter integral membrane type 1 (PS50929)	24-302, 652-944	ABC transporter transmembrane region (PF00664.18)	21-290, 623-928	6.2E-22, 3.2E-16	P-loop containing nucleoside triphosphatehydrolase (52540)	979-1218, 362-575	4.9E-118, 4.9E-118	P-loop containing nucleotide triphosphate hydrolases (3.40.50.300)	983-1216	3.5e-65
	ABC transporter 2 (PS50893)	365-588, 986-1219	ABC transporter (PF00005.22)	383-518, 1003-1150	6.3E-21, 3.3E-31	ABC transporter transmembrane region (90123)	652-961, 9-300	1E-60, 5.9E-58	Putative multidrug export ATP-binding/permease protein like domains (1.20.1560.10)	8-332, 652-965	1.0E-16, 2.3E-49
	NPB	400-407, 1020-1027
	ABC transporter 1 (PS00211)	490-504
LhABCC5	ABC transporter integral membrane type 1 (PS50929)	96-370, 732-1023	ABC transporter transmembrane region (PF00664.18)	93-366, 730-1-15	3.8E-20, 1.7E-21	P-loop containing nucleoside triphosphatehydrolase (52540)	1050-1291, 426-648	1.8E-125, 1.8E-125	P-loop containing nucleotide triphosphate hydrolases (3.40.50.300)	426-677, 1060-1316	2.4E-65, 1.6E-67
	ABC transporter 2 (PS50893)	428-649, 1060-1292	ABC transporter (PF00005.22)	444-579, 1077-1223	1.9E-20, 1.4E-29	ABC transporter transmembrane region (90123)	766-1041, 86-391	2.6E-69, 2.6E-69	Putative multidrug export ATP-binding/permease protein like domains (1.20.1560.10)	88-391	4.1e-18
	NPB	461-468, 1094-1101
	ABC transporter 1 (PS00211)	551-565, 1195-1209
LhABCC6	ABC transporter integral membrane type 1 (PS50929)	96-341	ABC transporter transmembrane region (PF00664.18)	28-324	2.8e-28	P-loop containing nucleoside triphosphatehydrolase (52540)	365-596	9.6e-71	P-loop containing nucleotide triphosphate hydrolases (3.40.50.300)	373-628	1.1e-68
	ABC transporter 2 (PS50893)	373-606	ABC transporter (PF00005.22)	390-537	1.4e-30	ABC transporter transmembrane region (90123)	86-346	9.9e-43	Putative multidrug export ATP-binding/permease protein like domains (1.20.1560.10)	85-362	3.7e-50
	NPB	407-414
	ABC transporter 1 (PS00211)	509-523
LhABCC7	ABC transporter integral membrane type 1 (PS50929)	39-322	ABC transporter transmembrane region (PF00664.18)	31-307	4e-26	P-loop containing nucleoside triphosphatehydrolase (52540)	350-582	1e-69	P-loop containing nucleotide triphosphate hydrolases (3.40.50.300)	340-595	1e-66
	ABC transporter 2 (PS50893)	357-591	ABC transporter (PF00005.22)	374-522	1.4e-23	ABC transporter transmembrane region (90123)	34-339	2.6e-41	Putative multidrug export ATP-binding/permease protein like domains (1.20.1560.10)	10-339	2e-58
	NPB	391-398
LhABCC8	ABC transporter integral membrane type 1 (PS50929)	318-597, 920-1219	ABC transporter transmembrane region (PF00664.18)	316-585, 920-1207	7.7E-32, 1.8E-22	P-loop containing nucleoside triphosphatehydrolase (52540)	1253-1486, 626-847	3.1E-113, 3.1E-113	P-loop containing nucleotide triphosphate hydrolases (3.40.50.300)	632-869, 1260-1494	2.8E-58, 1.5E-59
	ABC transporter 2 (PS50893)	626-856, 1260-1491	ABC transporter (PF00005.22)	648-786, 1277-1422	1.0E-18, 4.7E-28	ABC transporter transmembrane region (90123)	964-1232, 304-605	2E-80, 1.4E-78	Putative multidrug export ATP-binding/permease protein like domains (1.20.1560.10)	276-623, 964-1241	6.7E-29, 2.2E-54
	NPB	665-672, 1294-1301
	ABC transporter 1 (PS00211)	758-772
LhABCC9	ABC transporter integral membrane type 1 (PS50929)	108-364, 87-1112;	ABC transporter transmembrane region (PF00664.18)	92-360, 835-1104	1.9E-20, 1.5E-20	P-loop containing nucleoside triphosphatehydrolase (52540)	1138-1379, 460-685	3.4E-123, 3.4E-123	P-loop containing nucleotide triphosphate hydrolases (3.40.50.300)	463-716, 1149-1411	1.0E-63, 3.7E-69,
	ABC transporter 2 (PS50893)	463-686, 1149-1381	ABC transporter (PF00005.22)	481-616, 1166-1312	2.2E-19, 1.6E-27	ABC transporter transmembrane region (90123)	870-1120, 82-381	2.6E-64, 2.6E-64	Putative multidrug export ATP-binding/permease protein like domains (1.20.1560.10)	87-429, 869-1140	1.9E-17, 4.1E-50
	NPB	498-505, 1183-1190
	ABC transporter 1 (PS00211)	588-602, 1284-1298
LhABCC10	ABC transporter 2 (PS50893)	3-218	ABC transporter (PF00005.22)	13-148	1.4e-20	P-loop containing nucleoside triphosphatehydrolase (52540)	8-207	5.3e-53	P-loop containing nucleotide triphosphate hydrolases (3.40.50.300)	1-207	6.3e-63
	ABC transporter 1 (PS00211)	120-134
LhABCC11	ABC transporter 2 (PS50893)	383-607	ABC transporter transmembrane region (PF00664.18)	83-337	3.7e-07	P-loop containing nucleoside triphosphatehydrolase (52540)	422-596	8.1e-14	P-loop containing nucleotide triphosphate hydrolases (3.40.50.300)	420-616	1.1e-19
						ABC transporter transmembrane region (90123)	60-366	2.2e-07
LhABCD1	ABC transporter integral membrane type 1 (PS50929)	114-351	ABC transporter transmembrane region 2 (PF06472.10)	81-368	5.7e-94	P-loop containing nucleoside triphosphatehydrolase (52540)	471-664	4.7e-36	P-loop containing nucleotide triphosphate hydrolases (3.40.50.300)	459-672	8.3e-40
	ABC transporter 2 (PS50893)	466-672	ABC transporter (PF00005.22)	478-621	7.5e-19	ABC transporter transmembrane region (90123)	101-365	5.2e-10	Putative multidrug export ATP-binding/permease protein like domains (1.20.1560.10)	108-425	9.8e-05
	NPB	495-502
	ABC transporter 1 (PS00211)	593-607
LhABCD2	ABC transporter integral membrane type 1 (PS50929)	131-326	ABC transporter transmembrane region 2 (PF06472.10)	62-343	1.9e-93	P-loop containing nucleoside triphosphatehydrolase (52540)	433-642	9.9e-36	P-loop containing nucleotide triphosphate hydrolases (3.40.50.300)	437-656	9.8e-38
	ABC transporter 2 (PS50893)	437-656	ABC transporter (PF00005.22)	453-596	2.3e-15	ABC transporter transmembrane region (90123)	5 126-337	2.7
	NPB	470-477
	ABC transporter 1 (PS00211)	568-582
LhABCE1	4Fe-FS ferredoxin type iron sulfur binding domain 2 (PS51379)	15-45, 54-83	ABC transporter (PF00005.22)	107-253, 370-499	2.7e-15, 1.0e-18	P-loop containing nucleoside triphosphatehydrolase (52540)	374-548, 105-297	3.4E-66, 8.0E-66	P-loop containing nucleotide triphosphate hydrolases (3.40.50.300)	91-305, 352-569	1.4E-30, 1E-33
	ABC transporter 2 (PS50893)	87-323, 350-571	Possible Fer4-like domain in RNase L inhibitor, RLI (PF04068.10)	14-45	6.3e-13	4Fe-4S ferredoxins (54862)	11-153	5.6e-17
	NPB	118-125, 387-394	4Fe-4S binding domain (PF00037.22)	56-79	2.2e-08
	4Fe-FS ferredoxin type iron sulfur binding region signature (PS00198)	63-74
LhABCF1	ABC transporter 2 (PS50893)	40-284, 362-576	ABC transporter (PF00005.22)	55-216, 378-508	2.4E-20, 5.6E-23	P-loop containing nucleoside triphosphatehydrolase (52540)	23-306, 328-578	2.7E-87, 2.7E-87	P-loop containing nucleotide triphosphate hydrolases (3.40.50.300)	27-333, 356-582	2.6E-47, 4.7E-42
	NPB	72-79, 395-402	ABC transporter (PF12848.2)	255-338	4.7e-06
	ABC transporter 1 (PS00211)	188-202
LhABCF2	ABC transporter 2 (PS50893)	91-332, 403-620	ABC transporter (PF00005.22)	106-264 , 420-552	9.0E-21, 4.4E-23	P-loop containing nucleoside triphosphatehydrolase (52540)	384-600, 84-344	1.8E-85, 1.8E-85	P-loop containing nucleotide triphosphate hydrolases (3.40.50.300)	88-354, 399-629	5.6E-44, 1.5E-42
	NPB	123-130, 437-444	ABC transporter (PF12848.2)	303-390	4.9e-21
	ABC transporter 1 (PS00211)	236-250
LhABCF3	ABC transporter 2 (PS50893)	181-429, 496-711	ABC transporter (PF00005.22)	196-361, 512-643	1.4E-19, 8.0E-23	P-loop containing nucleoside triphosphatehydrolase (52540)	480-691,181-402	5.4E-84, 2.9E-81	P-loop containing nucleotide triphosphate hydrolases (3.40.50.300)	178-453, 492-711	1.0E-38, 2E-41
	NPB	213-220,529-536	ABC transporter (PF12848.2)	400-485	2.6e-20
	ABC transporter 1 (PS00211)	333-347
LhABCG1	ABC transporter 2 (PS50893)	38-277	ABC transporter (PF00005.22)	59-205	1.5e-29	P-loop containing nucleoside triphosphatehydrolase (52540)	29-283	7.8e-51	P-loop containing nucleotide triphosphate hydrolases (3.40.50.300)	33-271	6.8e-59
	NPB	76-83	ABC-2 type transporter (PF01061.19)	412-622	1.1e-39
	ABC transporter 1 (PS00211)	177-191
LhABCG2	ABC transporter 2 (PS50893)	1-223	ABC transporter (PF00005.22)	5-151	7.7e-31	P-loop containing nucleoside triphosphatehydrolase (52540)	3-230	3.5e-50	P-loop containing nucleotide triphosphate hydrolases (3.40.50.300)	1-216	2.6e-56
	NPB	22-29	ABC-2 type transporter (PF01061.19)	310-520	1.1e-45
	ABC transporter 1 (PS00211)	123-137
LhABCG3	ABC transporter 2 (PS50893)	33-272	ABC transporter (PF00005.22)	54-200	1.5e-27	P-loop containing nucleoside triphosphatehydrolase (52540)	19-279	7.2e-47	P-loop containing nucleotide triphosphate hydrolases (3.40.50.300)	20-267	2.1e-54
	NPB	71-78	ABC-2 type transporter (PF01061.19)	347-558	3.2e-38
	ABC transporter 1 (PS00211)	172-186
LhABCG4	no hit		ABC transporter (PF00005.22)	3-92	0.018	P-loop containing nucleoside triphosphatehydrolase (52540)	4-161	3.1e-12	P-loop containing nucleotide triphosphate hydrolases (3.40.50.300)	1-165	3.6e-11
LhABCG5	ABC transporter 2 (PS50893)	8-257	ABC transporter (PF00005.22)	38-184	1.9e-17	P-loop containing nucleoside triphosphatehydrolase (52540)	33-265	9.5e-33	P-loop containing nucleotide triphosphate hydrolases (3.40.50.300)	35-251	2.9e-36
			ABC-2 type transporter (PF01061.19)	325-531	0.0014
LhABCG6	ABC transporter 2 (PS50893)	13-251	ABC transporter (PF00005.22)	33-179	2.2e-26	P-loop containing nucleoside triphosphatehydrolase (52540)	0.00034	2.8e-44	P-loop containing nucleotide triphosphate hydrolases (3.40.50.300)	11-242	6e-51
	NPB	50-57	ABC-2 type transporter (PF01061.19)	319-531	5.1e-25
	ABC transporter 1 (PS00211)	151-165
LhABCG7	ABC transporter 2 (PS50893)	28-262	ABC transporter (PF00005.22)	44-190	4.8e-24	P-loop containing nucleoside triphosphatehydrolase (52540)	37-263	3.3e-43	P-loop containing nucleotide triphosphate hydrolases (3.40.50.300)	24-259	1.2e-46
	NPB	61-68	ABC-2 type transporter (PF01061.19)	332-542	2e-28
	ABC transporter 1 (PS00211)	162-176
LhABCG8	ABC transporter 2 (PS50893)	48-287	ABC transporter (PF00005.22)	69-215	4.8e-24	P-loop containing nucleoside triphosphatehydrolase (52540)	60-288	3.1e-41	P-loop containing nucleotide triphosphate hydrolases (3.40.50.300)	39-280	8e-45
	NPB	86-93	ABC-2 type transporter (PF01061.19)	374-585	9e-29
	ABC transporter 1 (PS00211)	187-201
LhABCG9	no hit		ABC transporter (PF00005.22)	1-65	1.4e-08	P-loop containing nucleoside triphosphatehydrolase (52540)	12-136	2.3e-22	P-loop containing nucleotide triphosphate hydrolases (3.40.50.300)	1-137	1e-22
			ABC-2 type transporter (PF01061.19)	204-413	1.6e-25
LhABCG10	ABC transporter 2 (PS50893)	102-353	ABC transporter (PF00005.22)	127-281	1.7e-20	P-loop containing nucleoside triphosphatehydrolase (52540)	121-352	3.7e-42	P-loop containing nucleotide triphosphate hydrolases (3.40.50.300)	112-346	1.4e-45
	NPB	144-151	ABC-2 type transporter (PF01061.19)	429-640	1.1e-37
	ABC transporter 1 (PS00211)	253-267
LhABCG11	ABC transporter 2 (PS50893)	25-269	ABC transporter (PF00005.22)	48-197	9.2e-28	P-loop containing nucleoside triphosphatehydrolase (52540)	43-267	5e-48	P-loop containing nucleotide triphosphate hydrolases (3.40.50.300)	25-263	3e-52
	NPB	65-72	ABC-2 type transporter (PF01061.19)	351-560	7.5e-22
	ABC transporter 1 (PS00211)	169-183
LhABCG12	ABC transporter 2 (PS50893)	43-301	ABC transporter (PF00005.22)	72-228	1.3e-21	P-loop containing nucleoside triphosphatehydrolase (52540)	69-294	4.3e-40	P-loop containing nucleotide triphosphate hydrolases (3.40.50.300)	41-296	6.2e-47
	NPB	89-96	ABC-2 type transporter (PF01061.19)	377-589	6.3e-29
LhABCG13	ABC transporter 2 (PS50893)	3-246	ABC transporter (PF00005.22)	28-174	3.5e-23	P-loop containing nucleoside triphosphatehydrolase (52540)	3-255	2e-44	P-loop containing nucleotide triphosphate hydrolases (3.40.50.300)	1-237	1.9e-50
	NPB	45-52	ABC-2 type transporter (PF01061.19)	340-551	1.8e-19
	ABC transporter 1 (PS00211)	146-160
	ribosomal protein S2 signature 1 (PS00962)	595-606
LhABCG14	ABC transporter 2 (PS50893)	1-231	ABC transporter (PF00005.22)	9-158	3.5e-29	P-loop containing nucleoside triphosphatehydrolase (52540)	3-226	1.3e-50	P-loop containing nucleotide triphosphate hydrolases (3.40.50.300)	1-228	1.5e-53
	NPB	26-33	ABC-2 type transporter (PF01061.19)	380-587	3.8e-35
	ABC transporter 1 (PS00211)	130-144
LhABCG15	ABC transporter 2 (PS50893)	16-255	ABC transporter (PF00005.22)	40-183	2.6e-24	P-loop containing nucleoside triphosphatehydrolase (52540)	16-262	2.4e-49	P-loop containing nucleotide triphosphate hydrolases (3.40.50.300)	12-249	5.5e-56
	NPB	57-64	ABC-2 type transporter (PF01061.19)	371-581	2.7e-36
	ABC transporter 1 (PS00211)	155-169
LhABCG16	ABC transporter 2 (PS50893)	22-264	ABC transporter (PF00005.22)	44-192	7.5e-28	P-loop containing nucleoside triphosphatehydrolase (52540)	25-264	9.6e-50	P-loop containing nucleotide triphosphate hydrolases (3.40.50.300)	10-257	1.9e-56
	NPB	61-68	ABC-2 type transporter (PF01061.19)	331-541	1.6e-24
	ABC transporter 1 (PS00211)	164-178
LhABCG17	ABC transporter 2 (PS50893)	7-240	ABC transporter (PF00005.22)	22-168	7e-28	P-loop containing nucleoside triphosphatehydrolase (52540)	7-228	7.2e-50	P-loop containing nucleotide triphosphate hydrolases (3.40.50.300)	2-237	1.9e-57
	NPB	39-46	ABC-2 type transporter (PF01061.19)	320-531	5.8e-21
	ABC transporter 1 (PS00211)	140-154
LhABCG18	ABC transporter 1 (PS00211)	73-87	ABC transporter (PF00005.22)	3-101	6e-11	P-loop containing nucleoside triphosphatehydrolase (52540)	8-173	7.9e-30	P-loop containing nucleotide triphosphate hydrolases (3.40.50.300)	4-166	3.6e-35
			ABC-2 type transporter (PF01061.19)	255-319	1.3e-10
LhABCG19	no hit		no hit			no hit			no hit
LhABCH1	ABC transporter 2 (PS50893)	67-301	ABC transporter (PF00005.22)	86-230	1.7e-27	P-loop containing nucleoside triphosphatehydrolase (52540)	67-288	4.3e-52	P-loop containing nucleotide triphosphate hydrolases (3.40.50.300)	54-303	3.1e-60
	NPB	103-110	ABC-2 type transporter (PF01061.19)	546-758	4.1e-38
	ABC transporter integral membrane type 2 (PS51012)	564-793	ABC-2 family transporter protein (PF12698.2)	415-790	7.2e-34
	ABC transporter 1 (PS00211)	202-216	Protein of unknown function DUF3533 (PF12051.3)	439-571	0.0061
LhABCH2	ABC transporter 2 (PS50893)	25-259	ABC-2 family transporter protein (PF12698.2)	366-743	1.1e-31	P-loop containing nucleoside triphosphatehydrolase (52540)	23-258	6.3e-53	P-loop containing nucleotide triphosphate hydrolases (3.40.50.300)	9-262	8.2e-57
	NPB	61-68	ABC transporter (PF00005.22)	44-188	4.2e-27				ABC type-2 transporter like domain (3.40.1710.10)	384-566	1.5e-19
	ABC transporter integral membrane type 2 (PS51012)	517-746
	ABC transporter 1 (PS00211)	160-174
LhABCH3	ABC transporter 2 (PS50893)	10-232	ABC transporter (PF00005.22)	26-161	2.2e-27	P-loop containing nucleoside triphosphatehydrolase (52540)	8-224	2.7e-56	P-loop containing nucleotide triphosphate hydrolases (3.40.50.300)	1-238	3.1e-61
	NPB	43-50	ABC-2 family transporter protein (PF12698.2)	293-672	3.2e-31
	ABC transporter 1 (PS00211)	133-147
LhABCH4	ABC transporter 2 (PS50893)	85-312	ABC transporter (PF00005.22)	108-241	3e-24	P-loop containing nucleoside triphosphatehydrolase (52540)	110-304	1.1e-45	P-loop containing nucleotide triphosphate hydrolases (3.40.50.300)	108-318	5.3e-51
	NPB	123-130	ABC-2 family transporter protein (PF12698.2)	375-756	1.4e-31
	ABC transporter 1 (PS00211)	213-227
LhABCH5	ABC transporter 2 (PS50893)	6-228	ABC transporter (PF00005.22)	22-157	4.6e-27	P-loop containing nucleoside triphosphatehydrolase (52540)	5-219	5.8e-53	P-loop containing nucleotide triphosphate hydrolases (3.40.50.300)	2-250	7.1e-59
	NPB	39-46	ABC-2 family transporter protein (PF12698.2)	288-676	5.1e-24
	ABC transporter 1 (PS00211)	129-143
LhABCH6	ABC transporter 2 (PS50893)	5-228	ABC transporter (PF00005.22)	21-158	1.5e-25	P-loop containing nucleoside triphosphatehydrolase (52540)	5-220	4.6e-53	P-loop containing nucleotide triphosphate hydrolases (3.40.50.300)	1-228	4e-59
	NPB	38-45	ABC-2 family transporter protein (PF12698.2)	279-665	2.1e-20
	ABC transporter 1 (PS00211)	130-144
LhABCH7	ABC transporter 2 (PS50893)	9-229	ABC transporter (PF00005.22)	24-159	1.5e-24	P-loop containing nucleoside triphosphatehydrolase (52540)	8-220	1.4e-50	P-loop containing nucleotide triphosphate hydrolases (3.40.50.300)	2-235	7.8e-53
	NPB	41-48	ABC-2 family transporter protein (PF12698.2)	283-676	1.5e-17
	ABC transporter 1 (PS00211)	131-145
LhABCH8	no hit		ABC-2 type transporter (PF01061.19)	2-101	2.9e-14	no hit			no hit
LhABCH9	ABC transporter 2 (PS50893)	15-237	ABC transporter (PF00005.22)	31-166	1.1e-25	P-loop containing nucleoside triphosphatehydrolase (52540)	16-225	1.4e-50	P-loop containing nucleotide triphosphate hydrolases (3.40.50.300)	1-238	2.6e-55
	NPB	48-55	ABC-2 family transporter protein (PF12698.2)	295-526	1.1e-08
LhABCH10	ABC transporter 2 (PS50893)	25-246	ABC transporter (PF00005.22) ;	40-175	8.9e-25	P-loop containing nucleoside triphosphatehydrolase (52540)	20-238	9.1e-53	P-loop containing nucleotide triphosphate hydrolases (3.40.50.300)	16-252	1.1e-55
	NPB	57-64	ABC-2 family transporter protein (PF12698.2)	303-682	3.8e-22
	ABC transporter 1 (PS00211)	147-161
LhABCH11	ABC transporter 2 (PS50893)	18-240	ABC transporter (PF00005.22)	34-169	1.6e-28	P-loop containing nucleoside triphosphatehydrolase (52540)	19-232	1.5e-51	P-loop containing nucleotide triphosphate hydrolases (3.40.50.300)	14-243	6.2e-58
	NPB	51-58	ABC-2 family transporter protein (PF12698.2)	299-673	6.2e-27
	ABC transporter integral membrane type 2 (PS51012)	442-678
	ABC transporter 1 (PS00211)	141-155
a Sigrist, et al., 2010; b specific domain classes in each database are donated by parentheses; c NPB - nucleotide phosphate binding, [AG]-x(4)-G-K-[ST]; d Finn, et al., 2011; e Finn et al., 2014; f Wilson et al., 2009; g Lees et al., 2012; h Lees et al., 2014
