# Supplementary material for: Transcriptome-Based Identification of ABC Transporters in the Western Tarnished Plant Bug Lygus hesperus
Source: PLoS One. 2014 Nov 17;9(11):e113046. doi: 10.1371/journal.pone.0113046 (PMC4234516; doi:10.1371/journal.pone.0113046)
Supplement: Table S4 — MUSCLE based multiple sequence alignment heat map of the percent amino acid identities among the LhABC transporters. The matrix, which includes partial sequences, was generated from a MUSCLE alignment and indicates the percent identity across the predicted protein sequences. Cell shading is based on a sliding three color scale with lowest percent identities in red and highest percent identities in blue. (XLSX) [file pone.0113046.s008.xlsx]

## Sheet: Table S4 LhABC heat map.csv
Table S4. MUSCLE based multiple sequence alignment heat map of the percent amino acid identities among the LhABC transporter subfamilies.
gene	LhABCA1	LhABCA2	LhABCA3	LhABCA4	LhABCA5	LhABCA6	LhABCA7	LhABCA8	LhABCA9	LhABCA10	LhABCA11	LhABCB1	LhABCB2	LhABCB3	LhABCB4	LhABCB5	LhABCB6	LhABCC1A	LhABCC1B	LhABCC2	LhABCC3	LhABCC4	LhABCC5	LhABCC6	LhABCC7	LhABCC8	LhABCC9	LhABCC10	LhABCC11	LhABCD1	LhABCD2	LhABCE1	LhABCF1	LhABCF2	LhABCF3	LhABCG1	LhABCG2	LhABCG3	LhABCG4	LhABCG5	LhABCG6	LhABCG7	LhABCG8	LhABCG9	LhABCG10	LhABCG11	LhABCG12	LhABCG13	LhABCG14
LhABCA1	100	14.89	5.016	8.527	6.713	5.534	5.62	6.278	6.18	3.421	3.881	8.614	9.493	10.361	9.756	9.331	7.773	8.209	8.358	5.673	7.792	8.959	8.797	9.253	11.19	7.542	8.121	3.161	4.916	8.477	9.163	4.874	4.891	4.891	10.143	5.892	6.51	5.495	7.121	6.569	6.762	5.904	6.839	6.471	6.182	7.26	6.44	7.523	5.941
LhABCA2	14.89	100	5.296	15.822	6.041	4.887	5.816	5.743	4.225	2.423	5.109	9.294	9.868	9.749	9.042	9.167	6.615	8.997	8.869	6.07	8.52	9.512	10.618	9.931	10.945	8.082	8.179	3.365	6.43	9.306	9.867	3.806	5.201	6.293	9.302	5.418	5.892	5.155	4.408	7.966	5.824	5.66	5.059	5.16	6.303	8.007	6.333	8.874	6.688
LhABCA3	5.016	5.296	100	3.978	7.04	4.59	10.903	8.099	3.626	3.422	8.071	6.936	6.971	6.861	7.67	7.883	5.517	7.432	7.703	8.668	6.787	7.026	7.664	8.154	6.486	6.733	7.201	3.861	7.602	6.231	5.882	6.845	5.499	6.176	5.401	6.197	4.348	4.493	5.057	8.382	4.638	4.899	6.078	5.747	5.014	6.861	5.398	5.225	6.214
LhABCA4	8.527	15.822	3.978	100	9.666	7.984	5.107	4.494	7.777	1.313	5.027	9.533	9.528	6.602	7.252	6.207	4.22	6.733	6.733	7.387	9.97	9.521	10.285	7.644	5.351	7.589	9.215	5.069	3.92	6.173	6.233	5.028	5.272	4.696	5.841	6.954	7.721	5.653	4.249	6.74	6.484	6.172	5.979	5.395	5.878	5.518	7.343	6.576	7.136
LhABCA5	6.713	6.041	7.04	9.666	100	14.495	5.145	6.269	10.733	3.237	6.987	10.048	10.962	7.215	6.959	6.77	5.764	6.68	6.372	8.54	7.591	8.185	7.273	6.045	5.817	7.966	6.708	8.013	5.619	6.821	5.882	8.305	7.48	7.254	5.514	11.422	12.484	9.988	7.787	9.893	9.977	9.917	11.047	9.131	10.043	9.739	9.618	11.829	11.195
LhABCA6	5.534	4.887	4.59	7.984	14.495	100	5.164	7.761	14.689	5.357	3.797	7.799	6.846	4.96	7.244	4.538	6.926	5.132	5.599	7.377	6.373	6.173	6.873	6.579	5.4	6.43	7.053	9.249	4.024	5.132	7.358	10.537	8.061	8.114	5.68	10.635	10.313	8.582	5.574	10.019	10.428	9.006	11.111	9.339	9.427	8.955	9.273	11.296	8.054
LhABCA7	5.62	5.816	10.903	5.107	5.145	5.164	100	4.175	3.455	3.673	10.894	6.684	7.235	7.143	5.747	6.716	6.168	5.972	6.25	5.911	4.828	6.266	7.035	6.329	5.66	6.827	6.25	2.923	7.764	6.317	7.2	7.46	6.627	6.432	5.463	7.081	7.553	8.346	4.68	5.891	5.873	6.486	7.306	5.281	5.83	6.079	5.68	5.775	6.495
LhABCA8	6.278	5.743	8.099	4.494	6.269	7.761	4.175	100	5.432	4.126	5.591	5.839	5.718	6.25	5.782	7.733	6.904	4.732	4.732	4.494	5.032	5.968	4.85	5.758	7.692	5.036	3.851	4.81	5.368	7.299	5.441	5.019	7.707	5.86	5.546	7.857	8.061	8.235	5.045	7.558	8.911	8.696	8.627	9.885	9.579	6.95	6.358	9.884	8.734
LhABCA9	6.18	4.225	3.626	7.777	10.733	14.689	3.455	5.432	100	6.204	5.674	6.006	5.112	5.469	4.915	3.543	6.047	4.586	4.233	5.273	5.791	8.239	6.467	4.731	5.459	6.319	6.414	14.591	3.853	5.611	3.471	8.243	8.571	9.318	5.589	10.187	11.29	11.164	13.693	10.287	12.319	11.511	11.547	10.979	11.395	12.761	11.494	12.5	9.419
LhABCA10	3.421	2.423	3.422	1.313	3.237	5.357	3.673	4.126	6.204	100	3.467	3.431	2.821	4.781	2.682	4.11	3.44	3.493	3.493	2.185	2.929	3.349	2.804	4	4.156	3.791	3.026	4.297	3.621	3.168	4.208	3.82	4.717	4.817	3.36	5.462	6.089	6.25	7.937	7.264	6.522	6.829	5.386	5.57	5.91	6.635	7.009	5.517	5.051
LhABCA11	3.881	5.109	8.071	5.027	6.987	3.797	10.894	5.591	5.674	3.467	100	7.197	6.31	7.292	6.295	5.914	4.631	5.738	5.855	6.192	6.635	5.596	6.861	6.557	5.974	5.668	6.433	4.007	6.909	6.746	6.196	7.712	5.257	5.308	4.899	9.375	7.307	7.955	4.204	4.853	7.17	5.867	6.931	4.702	5.556	6.65	6.38	8.673	5.992
LhABCB1	8.614	9.294	6.936	9.533	10.048	7.799	6.684	5.839	6.006	3.431	7.197	100	47.846	21.16	17.382	17.613	11.995	13.071	12.863	15.645	16.276	15.008	15.831	17.005	12.754	15.466	14.35	9.003	7.748	10.941	10.644	8.774	7.06	8.063	9.338	10.698	10.831	8.501	6.538	9.264	8.343	9.479	8.746	7.183	9.967	9.394	9.206	9.191	10.781
LhABCB2	9.493	9.868	6.971	9.528	10.962	6.846	7.235	5.718	5.112	2.821	6.31	47.846	100	21.122	18.497	17.261	11.705	14.029	13.692	15.079	18.182	18.15	18.349	16.502	13.239	17.269	17.505	7.805	8.525	12.161	10.312	6.375	6.931	6.343	9.988	9.677	9.305	8.625	5.861	6.939	7.282	8.696	8.426	7.473	8.776	7.587	8.385	8.385	8.251
LhABCB3	10.361	9.749	6.861	6.602	7.215	4.96	7.143	6.25	5.469	4.781	7.292	21.16	21.122	100	17.132	18.677	11.149	11.715	12.077	9.44	13.842	14.69	13.152	19.09	15.074	14.143	13.215	3.053	6.37	11.828	11.329	4.507	5.402	6.377	10.3	6.38	7.528	5.602	3.721	6.285	5.882	5.758	6.416	6.452	6.456	5.964	6.892	6.154	6.162
LhABCB4	9.756	9.042	7.67	7.252	6.959	7.244	5.747	5.782	4.915	2.682	6.295	17.382	18.497	17.132	100	23.839	8.217	11.258	11.258	9.265	11.94	13.395	14.558	15.659	13.217	12.356	12.305	5.915	8.652	11.895	11.602	6.136	6.17	7.08	9.069	8.15	8.181	6.86	5.251	7.461	8.289	7.029	6.049	7.27	7.088	6.915	5.528	6.722	6.403
LhABCB5	9.331	9.167	7.883	6.207	6.77	4.538	6.716	7.733	3.543	4.11	5.914	17.613	17.261	18.677	23.839	100	10.98	13.293	13.293	7.154	12.033	12.844	12.542	15.139	14.324	12.372	12.739	3.175	6.325	11.022	9.306	5	7.018	5.66	9.598	5.71	5.172	5.789	2.83	6.782	5.33	6.647	5.531	5.766	6.286	6.475	5.46	4.797	7.04
LhABCB6	7.773	6.615	5.517	4.22	5.764	6.926	6.168	6.904	6.047	3.44	4.631	11.995	11.705	11.149	8.217	10.98	100	8.084	8.084	7.566	8.108	7.792	7.891	8.059	10.079	8.378	7.746	4.128	4.354	8.073	6.857	5.391	4.325	5.749	8.277	4.992	6.554	7.581	5.848	4.912	4.9	7.313	5.779	6.546	4.729	5.755	6.207	5.401	4.698
LhABCC1A	8.209	8.997	7.432	6.733	6.68	5.132	5.972	4.732	4.586	3.493	5.738	13.071	14.029	11.715	11.258	13.293	8.084	100	95.763	7.642	9.034	11.243	11.434	12.865	10.859	11.078	9.956	3.993	7.023	9.068	10.243	6.179	5.486	4.406	8.974	7.393	7.124	7.252	3.905	6.202	6.448	7.042	6.428	6.154	5.818	7.584	6.25	6.562	6.897
LhABCC1B	8.358	8.869	7.703	6.733	6.372	5.599	6.25	4.732	4.233	3.493	5.855	12.863	13.692	12.077	11.258	13.293	8.084	95.763	100	7.805	8.587	11.243	11.337	12.732	11.217	10.778	9.956	3.299	7.246	9.194	10.108	5.927	5.985	4.651	8.974	6.767	6.586	7.125	4.121	6.46	6.195	6.658	6.428	6.308	6.424	7.326	5.882	6.43	6.631
LhABCC2	5.673	6.07	8.668	7.387	8.54	7.377	5.911	4.494	5.273	2.185	6.192	15.645	15.079	9.44	9.265	7.154	7.566	7.642	7.805	100	44.714	33.764	32.964	19.87	9.37	22.24	30.551	13.173	6.798	5.76	5.255	6.601	6.864	6.568	6.094	8.065	7.916	6.179	5.4	6.763	6.321	7.955	7.258	7.865	7.556	7.178	8.558	7.78	9.524
LhABCC3	7.792	8.52	6.787	9.97	7.591	6.373	4.828	5.032	5.791	2.929	6.635	16.276	18.182	13.842	11.94	12.033	8.108	9.034	8.587	44.714	100	33.409	33.758	30.099	15.045	24.964	33.517	16.573	6.532	8.635	8.571	6.052	7.091	6.436	7.811	8.896	8.857	7.988	5	7.925	7.335	8.429	7.817	7.911	8.365	8.333	8.859	8.584	9.603
LhABCC4	8.959	9.512	7.026	9.521	8.185	6.173	6.266	5.968	8.239	3.349	5.596	15.008	18.15	14.69	13.395	12.844	7.792	11.243	11.243	33.764	33.409	100	30.079	25.657	17.448	26.056	29.638	17.572	6.455	9.574	9.28	7.833	7.589	7.288	7.724	8.537	8.085	6.764	5.682	7.701	6.734	8.371	7.371	7.202	8.204	9.287	8.278	8.538	9.878
LhABCC5	8.797	10.618	7.664	10.285	7.273	6.873	7.035	4.85	6.467	2.804	6.861	15.831	18.349	13.152	14.558	12.542	7.891	11.434	11.337	32.964	33.758	30.079	100	28.125	16.794	23.704	45.506	16.771	6.733	9.017	9.211	6.989	7.727	8.602	9.081	8.889	8.068	7.441	4.762	7.5	8.211	9.06	7.371	6.522	7.165	8.607	8.729	8.772	10.108
LhABCC6	9.253	9.931	8.154	7.644	6.045	6.579	6.329	5.758	4.731	4	6.557	17.005	16.502	19.09	15.659	15.139	8.059	12.865	12.732	19.87	30.099	25.657	28.125	100	18.35	22.497	25.65	3.736	7.353	10.423	11.158	7.026	4.688	5.503	8.033	7.378	8.057	6.518	4.077	5.678	7.088	7.177	5.112	5.611	5.994	7.302	6.436	5.44	5.435
LhABCC7	11.19	10.945	6.486	5.351	5.817	5.4	5.66	7.692	5.459	4.156	5.974	12.754	13.239	15.074	13.217	14.324	10.079	10.859	11.217	9.37	15.045	17.448	16.794	18.35	100	15.307	14.201	5.811	6.22	11.983	10.965	5.435	6.189	6.161	8.356	5.718	6.807	6.24	7.74	7.618	6.729	7.916	8.228	7.617	5.827	6.289	6.78	5.919	5.286
LhABCC8	7.542	8.082	6.733	7.589	7.966	6.43	6.827	5.036	6.319	3.791	5.668	15.466	17.269	14.143	12.356	12.372	8.378	11.078	10.778	22.24	24.964	26.056	23.704	22.497	15.307	100	23.044	13.386	6.89	9.313	9.168	6.858	7.42	6.572	7.898	7.973	8.015	8.496	3.738	7.898	7.126	8.362	7.312	6.519	6.992	8.208	7.83	8.095	9.356
LhABCC9	8.121	8.179	7.201	9.215	6.708	7.053	6.25	3.851	6.414	3.026	6.433	14.35	17.505	13.215	12.305	12.739	7.746	9.956	9.956	30.551	33.517	29.638	45.506	25.65	14.201	23.044	100	16.232	6.063	8.506	8.784	5.951	7.389	7.024	8.927	7.646	8.381	7.449	4.181	6.762	7.614	8.487	7.385	7.107	6.528	7.787	8.116	7.384	8.824
LhABCC10	3.161	3.365	3.861	5.069	8.013	9.249	2.923	4.81	14.591	4.297	4.007	9.003	7.805	3.053	5.915	3.175	4.128	3.993	3.299	13.173	16.573	17.572	16.771	3.736	5.811	13.386	16.232	100	2.985	3.055	2.889	8.817	9.176	9.111	5.128	11.066	11.316	10.981	8.297	10.142	12.114	11.321	9.297	11.35	12.1	11.442	11.765	10.291	11.377
LhABCC11	4.916	6.43	7.602	3.92	5.619	4.024	7.764	5.368	3.853	3.621	6.909	7.748	8.525	6.37	8.652	6.325	4.354	7.023	7.246	6.798	6.532	6.455	6.733	7.353	6.22	6.89	6.063	2.985	100	7.213	6.606	4.857	6.203	5.308	7.06	6.618	7.339	5.296	4.603	7.587	6.158	6.343	6.846	5.997	6.326	6.188	6.228	6.115	6.485
LhABCD1	8.477	9.306	6.231	6.173	6.821	5.132	6.317	7.299	5.611	3.168	6.746	10.941	12.161	11.828	11.895	11.022	8.073	9.068	9.194	5.76	8.635	9.574	9.017	10.423	11.983	9.313	8.506	3.055	7.213	100	22.741	6.156	5.449	5.03	7.989	5.462	5.03	6.092	6.436	6.587	6.043	4.438	5.891	5.766	5.178	5.216	5.255	6.686	4.252
LhABCD2	9.163	9.867	5.882	6.233	5.882	7.358	7.2	5.441	3.471	4.208	6.196	10.644	10.312	11.329	11.602	9.306	6.857	10.243	10.108	5.255	8.571	9.28	9.211	11.158	10.965	9.168	8.784	2.889	6.606	22.741	100	4.575	5.538	4.984	9.577	7.242	6.958	8.32	4.03	6.709	6.457	6.006	5.645	6.879	5.901	7.882	5.556	6.852	5.329
LhABCE1	4.874	3.806	6.845	5.028	8.305	10.537	7.46	5.019	8.243	3.82	7.712	8.774	6.375	4.507	6.136	5	5.391	6.179	5.927	6.601	6.052	7.833	6.989	7.026	5.435	6.858	5.951	8.817	4.857	6.156	4.575	100	9.366	9.72	4.728	10.054	8.819	8.997	5.479	8.157	10.959	7.508	9.078	8.144	8.208	9.064	9.233	9.574	9.063
LhABCF1	4.891	5.201	5.499	5.272	7.48	8.061	6.627	7.707	8.571	4.717	5.257	7.06	6.931	5.402	6.17	7.018	4.325	5.486	5.985	6.864	7.091	7.589	7.727	4.688	6.189	7.42	7.389	9.176	6.203	5.449	5.538	9.366	100	17.226	4.558	8.548	10.742	8.728	7.849	9.642	9.786	11.429	10.395	9.848	9.538	8.728	9.13	10.075	9.913
LhABCF2	4.891	6.293	6.176	4.696	7.254	8.114	6.432	5.86	9.318	4.817	5.308	8.063	6.343	6.377	7.08	5.66	5.749	4.406	4.651	6.568	6.436	7.288	8.602	5.503	6.161	6.572	7.024	9.111	5.308	5.03	4.984	9.72	17.226	100	5.014	9.152	9.631	10.044	7.558	10.345	9.313	10.961	10.085	8.511	9.203	9.673	10.595	9.351	9.884
LhABCF3	10.143	9.302	5.401	5.841	5.514	5.68	5.463	5.546	5.589	3.36	4.899	9.338	9.988	10.3	9.069	9.598	8.277	8.974	8.974	6.094	7.811	7.724	9.081	8.033	8.356	7.898	8.927	5.128	7.06	7.989	9.577	4.728	4.558	5.014	100	6.316	6.745	6.704	4.467	6.925	7.83	5.858	5.956	6.376	6.215	7.789	7.827	6.571	6.241
LhABCG1	5.892	5.418	6.197	6.954	11.422	10.635	7.081	7.857	10.187	5.462	9.375	10.698	9.677	6.38	8.15	5.71	4.992	7.393	6.767	8.065	8.896	8.537	8.889	7.378	5.718	7.973	7.646	11.066	6.618	5.462	7.242	10.054	8.548	9.152	6.316	100	48.589	38.329	12.794	14.846	38.955	19.971	19.915	18.393	23.677	34.72	16.733	32.159	19.471
LhABCG2	6.51	5.892	4.348	7.721	12.484	10.313	7.553	8.061	11.29	6.089	7.307	10.831	9.305	7.528	8.181	5.172	6.554	7.124	6.586	7.916	8.857	8.085	8.068	8.057	6.807	8.015	8.381	11.316	7.339	5.03	6.958	8.819	10.742	9.631	6.745	48.589	100	40.667	14.286	15.214	38.423	25.336	24.918	22.114	28.079	34.267	18.77	30.632	20.76
LhABCG3	5.495	5.155	4.493	5.653	9.988	8.582	8.346	8.235	11.164	6.25	7.955	8.501	8.625	5.602	6.86	5.789	7.581	7.252	7.125	6.179	7.988	6.764	7.441	6.518	6.24	8.496	7.449	10.981	5.296	6.092	8.32	8.997	8.728	10.044	6.704	38.329	40.667	100	14.241	15.267	35.993	21.154	22.188	16.963	23.323	35.759	16.81	33.764	19.651
LhABCG4	7.121	4.408	5.057	4.249	7.787	5.574	4.68	5.045	13.693	7.937	4.204	6.538	5.861	3.721	5.251	2.83	5.848	3.905	4.121	5.4	5	5.682	4.762	4.077	7.74	3.738	4.181	8.297	4.603	6.436	4.03	5.479	7.849	7.558	4.467	12.794	14.286	14.241	100	17.485	11.709	16.301	13.905	13.946	13.636	13.374	12.76	15.497	13.054
LhABCG5	6.569	7.966	8.382	6.74	9.893	10.019	5.891	7.558	10.287	7.264	4.853	9.264	6.939	6.285	7.461	6.782	4.912	6.202	6.46	6.763	7.925	7.701	7.5	5.678	7.618	7.898	6.762	10.142	7.587	6.587	6.709	8.157	9.642	10.345	6.925	14.846	15.214	15.267	17.485	100	12.733	15.443	16.114	14.885	14.329	14.329	13.095	14.438	16.241
LhABCG6	6.762	5.824	4.638	6.484	9.977	10.428	5.873	8.911	12.319	6.522	7.17	8.343	7.282	5.882	8.289	5.33	4.9	6.448	6.195	6.321	7.335	6.734	8.211	7.088	6.729	7.126	7.614	12.114	6.158	6.043	6.457	10.959	9.786	9.313	7.83	38.955	38.423	35.993	11.709	12.733	100	22.838	20.597	18.849	24.567	34.824	17.656	32.103	19.09
LhABCG7	5.904	5.66	4.899	6.172	9.917	9.006	6.486	8.696	11.511	6.829	5.867	9.479	8.696	5.758	7.029	6.647	7.313	7.042	6.658	7.955	8.429	8.371	9.06	7.177	7.916	8.362	8.487	11.321	6.343	4.438	6.006	7.508	11.429	10.961	5.858	19.971	25.336	21.154	16.301	15.443	22.838	100	39.036	53.535	29.212	20.156	23.83	22.169	20.146
LhABCG8	6.839	5.059	6.078	5.979	11.047	11.111	7.306	8.627	11.547	5.386	6.931	8.746	8.426	6.416	6.049	5.531	5.779	6.428	6.428	7.258	7.817	7.371	7.371	5.112	8.228	7.312	7.385	9.297	6.846	5.891	5.645	9.078	10.395	10.085	5.956	19.915	24.918	22.188	13.905	16.114	20.597	39.036	100	37.037	25.581	21.527	23.088	22.276	19.53
LhABCG9	6.471	5.16	5.747	5.395	9.131	9.339	5.281	9.885	10.979	5.57	4.702	7.183	7.473	6.452	7.27	5.766	6.546	6.154	6.308	7.865	7.911	7.202	6.522	5.611	7.617	6.519	7.107	11.35	5.997	5.766	6.879	8.144	9.848	8.511	6.376	18.393	22.114	16.963	13.946	14.885	18.849	53.535	37.037	100	26.163	17.121	23.12	19.847	17.547
LhABCG10	6.182	6.303	5.014	5.878	10.043	9.427	5.83	9.579	11.395	5.91	5.556	9.967	8.776	6.456	7.088	6.286	4.729	5.818	6.424	7.556	8.365	8.204	7.165	5.994	5.827	6.992	6.528	12.1	6.326	5.178	5.901	8.208	9.538	9.203	6.215	23.677	28.079	23.323	13.636	14.329	24.567	29.212	25.581	26.163	100	20.758	24.034	23.648	21.563
LhABCG11	7.26	8.007	6.861	5.518	9.739	8.955	6.079	6.95	12.761	6.635	6.65	9.394	7.587	5.964	6.915	6.475	5.755	7.584	7.326	7.178	8.333	9.287	8.607	7.302	6.289	8.208	7.787	11.442	6.188	5.216	7.882	9.064	8.728	9.673	7.789	34.72	34.267	35.759	13.374	14.329	34.824	20.156	21.527	17.121	20.758	100	18.222	31.746	20
LhABCG12	6.44	6.333	5.398	7.343	9.618	9.273	5.68	6.358	11.494	7.009	6.38	9.206	8.385	6.892	5.528	5.46	6.207	6.25	5.882	8.558	8.859	8.278	8.729	6.436	6.78	7.83	8.116	11.765	6.228	5.255	5.556	9.233	9.13	10.595	7.827	16.733	18.77	16.81	12.76	13.095	17.656	23.83	23.088	23.12	24.034	18.222	100	16.495	20.619
LhABCG13	7.523	8.874	5.225	6.576	11.829	11.296	5.775	9.884	12.5	5.517	8.673	9.191	8.385	6.154	6.722	4.797	5.401	6.562	6.43	7.78	8.584	8.538	8.772	5.44	5.919	8.095	7.384	10.291	6.115	6.686	6.852	9.574	10.075	9.351	6.571	32.159	30.632	33.764	15.497	14.438	32.103	22.169	22.276	19.847	23.648	31.746	16.495	100	19.444
LhABCG14	5.941	6.688	6.214	7.136	11.195	8.054	6.495	8.734	9.419	5.051	5.992	10.781	8.251	6.162	6.403	7.04	4.698	6.897	6.631	9.524	9.603	9.878	10.108	5.435	5.286	9.356	8.824	11.377	6.485	4.252	5.329	9.063	9.913	9.884	6.241	19.471	20.76	19.651	13.054	16.241	19.09	20.146	19.53	17.547	21.563	20	20.619	19.444	100
LhABCG15	7.156	6.271	5.18	5.981	8.635	10.196	5.514	8.209	8.46	5.044	5.478	8.757	8.728	4.527	7.383	5.345	5.952	6.361	5.98	8.091	8.873	8.617	7.848	6.135	6.759	8.943	8	10.921	5.322	5.652	6.918	9.909	8.997	8.37	7.461	30.478	32.964	29.085	12.948	15.195	28.201	18.563	19.52	17.318	21.045	27.448	14.621	25.424	18.723
LhABCG16	6.96	7.745	5.822	6.784	10.119	11.509	6.667	8.824	12.53	7.108	6.897	9.405	8.199	5.307	7.989	4.48	6.679	6.968	6.581	7.317	8.455	7.719	8.73	6.995	7.348	7.068	7.7	11.401	4.348	4.762	6.71	9.201	9.893	9.38	6.519	34.15	36.409	34.776	17.46	15.373	35.065	22.452	20.652	19.685	20.948	34.665	16.74	32.263	20.882
LhABCG17	7.611	7.692	5.977	6.276	9.512	10.037	7.143	8.577	12.471	6.921	7.633	9.405	8.669	6.061	7.437	5.932	6.922	8.171	7.523	8.469	8.464	8.295	8.059	7.585	6.132	7.407	8.016	10.855	6.14	4.512	7.815	10.873	8.909	8.756	7.153	32.006	35.868	32.406	13.761	12.989	36.725	21.753	21.87	19.612	21.44	32.843	16.891	34.776	18.394
LhABCG18	6.313	5.64	4.934	5.066	8.262	11.111	6.263	7.452	14.516	4.412	3.867	8.059	9.148	5.996	7.634	4.892	7.639	5.872	6.239	5.763	6.601	6.891	6.583	4.97	5.405	5.678	6.087	11.296	4.394	3.36	6.653	9.729	8.959	10.698	7.739	16.773	17.773	18.978	19.414	14.286	20.099	20.297	20.476	17.568	29.34	18.465	19.759	20.746	16.322
LhABCG19	6.452	2.637	3.861	1.998	3.993	5.779	5.372	3.646	4.065	3.971	3.506	3.151	2.703	3.462	3.883	2.789	4.545	3.364	3.925	3.177	4.379	3.722	3.785	4.835	5.128	2.862	3.499	6.667	1.401	2.616	4.073	4.861	5.542	6.132	2.621	3.854	4.067	4.668	4.184	7.371	7.5	4.5	5.995	6.069	6.553	3.846	4.988	6.573	3.901
LhABCH1	5.294	5.706	5.737	9.59	10.423	9.356	6.86	8.055	8.362	4.444	6.187	10.953	8.575	6.709	6.463	6.581	6.429	6.236	6.236	8.906	8.475	10.51	9.452	6.383	5.692	10.193	8.145	9	6.932	5.584	6.267	6.667	8.744	7.747	6.784	11.071	10.686	11.625	5.967	9.726	10.385	11.869	11.543	10.778	11.241	8.908	10.18	10.425	10.358
LhABCH2	5.117	7.334	6.122	8.993	9.947	9.48	6.258	8.012	10.825	4.991	5.198	10.691	7.977	6.792	7.346	6.076	5.772	5.956	6.186	8.284	8.182	9.539	9.063	5.674	6.072	9.891	8.449	9.213	8.152	6.088	5.947	7.232	8.211	8.203	5.847	10.099	10.308	9.85	5.602	9.741	10.655	10.914	11.057	10.606	10.723	10.013	8.834	9.859	10.759
LhABCH3	5.573	6.747	6.403	9.075	11.15	10.714	7.273	10.535	8.098	6.308	6.799	9.848	7.814	7.692	6.727	5.811	7.969	6.211	5.963	6.864	7.765	10.317	8.705	6.637	5.387	9.788	7.827	9.672	6.799	6.362	5.891	7.618	9.225	8.378	7.152	12.433	11.915	10.661	8.636	10.864	12.772	12.772	12.166	10.611	12.98	11.765	11.563	11.821	12.113
LhABCH4	5.982	5.952	5.177	8.521	12.597	9.578	5.462	9.349	11.466	4.815	5.727	9.051	8.627	5.357	5.911	5.101	7.08	6.682	6.795	8.451	8.071	8.36	8.133	6.156	5.99	10.318	7.364	8.947	7.78	5.907	6.296	7.478	9.285	9.471	6.479	11.097	9.078	10.493	5.896	10.401	10.194	10.883	12.069	8.494	10.989	12.31	11.098	11.402	12.975
LhABCH5	5.329	6.525	7.865	8.887	10.74	10.855	6.97	11.794	8.614	4.982	7.189	11.071	10.123	8.654	7.124	7.917	8.851	7.134	7.004	7.79	7.948	9.049	7.972	5.802	5.285	9.187	9.072	9.489	8.783	6.528	6.608	6.825	10.054	8.919	8.276	11.653	11.096	11.081	6.321	9.346	11.628	12.603	10.991	9.646	12.869	11.413	10.705	11.323	11.262
LhABCH6	4.056	6.667	6.345	7.877	12.218	10.492	6.048	9.045	9.488	4.486	7.975	10.131	9.091	6.557	6.887	5.205	6.406	7.116	6.734	6.426	6.908	7.258	6.956	6.422	5.417	8.422	7.821	9.576	6.574	5.989	6.815	7.91	8.719	8.514	6.764	10.792	10.669	11.126	8.046	10.267	11.31	10.942	10.49	8.59	10	10.734	9.149	12.415	11.773
LhABCH7	5.426	5.598	6.685	10.137	11.361	9.823	7.193	9.801	9.738	4.982	7.36	10.18	8.593	8.197	6.422	7.671	7.944	7.673	7.289	9.38	7.619	9.595	8.987	6.07	5.753	9.209	8.524	10.018	7.491	6.501	5.124	7.392	10.326	8.69	8.602	11.293	10.719	11.308	6.982	9.091	10.87	11.429	12.568	11.022	11.883	11.351	10.641	12.534	11.978
LhABCH8	2.802	1.764	1.89	1.173	1.425	1.907	2.01	2.948	0	1.181	1.815	2.072	1.997	1.803	1.417	2.392	1.099	1.522	1.37	0.653	1.699	2.038	2.005	2.574	2.964	1.626	1.623	1.463	2.038	1.932	2.455	0.977	3.131	1.172	1.634	3.087	4.486	4.356	1.327	3.025	3.654	3.077	2.214	2.881	4.135	2.607	3.119	2.93	3.306
LhABCH9	4.593	6.849	6.206	9.524	12.156	12.836	6.422	9.441	9.69	4.574	7.176	11.601	8.865	6.818	7.504	7.105	7.18	7.302	6.825	7.843	8.197	9.61	8.791	5.567	5.487	11.84	8.755	9.793	7.198	5.851	6.679	8.094	9.603	10.467	6.965	12.081	10.631	10.788	6.818	10.811	12.414	11.492	12.245	10.064	11.853	10.714	9.547	12.998	13.636
LhABCH10	5.205	7.176	6.329	8.46	12.5	11.921	7.813	9.106	9.333	6.191	6.784	10.723	8.529	7.438	7.861	7.607	6.24	6.464	6.084	8.333	7.128	9.432	8.219	6.269	6.171	9.112	8.239	10.575	7.853	6.501	6.579	8.242	8.491	9.2	9.042	12.334	11.22	11.156	7.834	12.048	11.765	12.011	12.117	9.724	12.021	10.519	10.56	11.708	10.312
LhABCH11	4.147	6.173	7.296	8.851	9.048	11.409	8.104	10.624	9.143	4.717	7.566	9.187	9.17	5.387	7.672	6.073	7.619	6.538	6.154	8.453	10.053	9.622	8.535	7.951	6.356	9.629	8.732	9.328	8.955	5.516	7.485	7.65	9.016	8.684	8.253	10.561	10.684	11.749	6.032	11.245	9.655	12.824	11.231	9.935	11.647	10.583	10.458	11.634	12
[truncated: 16 more columns]
