# Supplementary material for: Transcriptome-Based Identification of ABC Transporters in the Western Tarnished Plant Bug Lygus hesperus
Source: PLoS One. 2014 Nov 17;9(11):e113046. doi: 10.1371/journal.pone.0113046 (PMC4234516; doi:10.1371/journal.pone.0113046)
Supplement: Table S5 — MUSCLE based multiple sequence alignment heat map of the percent amino acid identities among the LhABCA transporters. The matrix and cell shading are as described in Table S4. (XLSX) [file pone.0113046.s009.xlsx]

## Sheet: Table S LhABCA subfamily.csv
Table S5. MUSCLE based multiple sequence alignment heat map of LhABCA transporter amino acid identities.
gene	LhABCA1	LhABCA2	LhABCA3	LhABCA4	LhABCA5	LhABCA6	LhABCA7	LhABCA8	LhABCA9	LhABCA10	LhABCA11
LhABCA1	100	22.5	23.6	50.4	24.6	29.7	16.7	7.5	37.4	5.8	15.9
LhABCA2	22.5	100	23	11.2	16.6	23.9	16.6	8.4	37.1	5.1	10.8
LhABCA3	23.6	23	100	11.6	15.7	22.3	16.5	9.9	45.8	6.4	10.7
LhABCA4	50.4	11.2	11.6	100	13.5	13.6	14.1	7.1	31.3	5.1	8
LhABCA5	24.6	16.6	15.7	13.5	100	25.7	13.9	7.7	27.4	7.4	15.5
LhABCA6	29.7	23.9	22.3	13.6	25.7	100	14.1	11.2	21.9	10.4	18.3
LhABCA7	16.7	16.6	16.5	14.1	13.9	14.1	100	8.2	21.7	3.3	11.2
LhABCA8	7.5	8.4	9.9	7.1	7.7	11.2	8.2	100	10.5	4.4	6.7
LhABCA9	37.4	37.1	45.8	31.3	27.4	21.9	21.7	10.5	100	7.6	17.3
LhABCA10	5.8	5.1	6.4	5.1	7.4	10.4	3.3	4.4	7.6	100	5
LhABCA11	15.9	10.8	10.7	8	15.5	18.3	11.2	6.7	17.3	5	100
