# Supplementary material for: Transcriptome-Based Identification of ABC Transporters in the Western Tarnished Plant Bug Lygus hesperus
Source: PLoS One. 2014 Nov 17;9(11):e113046. doi: 10.1371/journal.pone.0113046 (PMC4234516; doi:10.1371/journal.pone.0113046)
Supplement: Table S6 — MUSCLE based multiple sequence alignment heat map of the percent amino acid identities among the LhABCB transporters. The matrix and cell shading are as described in Table S4. (XLSX) [file pone.0113046.s010.xlsx]

## Sheet: Table S LhABCB subfamily.csv
Table S6. MUSCLE based multiple sequence alignment heat map of LhABCB transporter amino acid identities.
gene	LhABCB1	LhABCB2	LhABCB3	LhABCB4	LhABCB5	LhABCB6
LhABCB1	100	50.7	24.7	21.4	22.3	19.6
LhABCB2	50.7	100	23.9	21.8	20.4	19
LhABCB3	24.7	23.9	100	20.7	22.1	20.1
LhABCB4	21.4	21.8	20.7	100	29.5	11.8
LhABCB5	22.3	20.4	22.1	29.5	100	16.2
LhABCB6	19.6	19	20.1	11.8	16.2	100
