# Supplementary material for: Transcriptome-Based Identification of ABC Transporters in the Western Tarnished Plant Bug Lygus hesperus
Source: PLoS One. 2014 Nov 17;9(11):e113046. doi: 10.1371/journal.pone.0113046 (PMC4234516; doi:10.1371/journal.pone.0113046)
Supplement: Table S7 — MUSCLE based multiple sequence alignment heat map of the percent amino acid identities among the LhABCC transporters. The matrix and cell shading are as described in Table S4. (XLSX) [file pone.0113046.s011.xlsx]

## Sheet: Table S LhABCC subfamily heat m
Table S7. MUSCLE based multiple sequence alignment heat map of LhABCC transporter amino acid identities.
gene	LhABCC1A	LhABCC1B	LhABCC2	LhABCC3	LhABCC4	LhABCC5	LhABCC6	LhABCC7	LhABCC8	LhABCC9	LhABCC10
LhABCC1A	100	95.763	13.898	16.862	16.807	15.95	4.508	2.4	17.353	16.049	30.247
LhABCC1B	95.763	100	13.898	16.789	16.975	16.106	4.508	2.4	17.353	16.049	30.247
LhABCC2	13.898	13.898	100	41.443	30.707	30.094	21.1	15.02	22.49	27.56	13.371
LhABCC3	16.862	16.789	41.443	100	39.579	38.038	36.035	20.755	28.94	36.47	17.447
LhABCC4	16.807	16.975	30.707	39.579	100	33.574	30.17	21.94	28.869	31.504	19.125
LhABCC5	15.95	16.106	30.094	38.038	33.574	100	33.74	22.815	28.018	52.076	17.778
LhABCC6	4.508	4.508	21.1	36.035	30.17	33.74	100	28.843	26.95	30.641	2.25
LhABCC7	2.4	2.4	15.02	20.755	21.94	22.815	28.843	100	22.055	21.245	2.186
LhABCC8	17.353	17.353	22.49	28.94	28.869	28.018	26.95	22.055	100	27.461	15.176
LhABCC9	16.049	16.049	27.56	36.47	31.504	52.076	30.641	21.245	27.461	100	17.009
LhABCC10	30.247	30.247	13.371	17.447	19.125	17.778	2.25	2.186	15.176	17.009	100
