# Supplementary material for: Transcriptome-Based Identification of ABC Transporters in the Western Tarnished Plant Bug Lygus hesperus
Source: PLoS One. 2014 Nov 17;9(11):e113046. doi: 10.1371/journal.pone.0113046 (PMC4234516; doi:10.1371/journal.pone.0113046)
Supplement: Table S8 — MUSCLE based multiple sequence alignment heat map of the percent amino acid identities among the LhABCD, LhABCE, and LhABCF transporters. The matrix and cell shading are as described in Table S4. (XLSX) [file pone.0113046.s012.xlsx]

## Sheet: Table S LhABCEF subfamily.csv
Table S8. MUSCLE based multiple sequence alignment heat map of LhABCD, E, and F transporter amino acid identities.
gene	LhABCD1	LhABCD2	LhABCE1	LhABCF1	LhABCF2	LhABCF3
LhABCD1	100	35.5	11.1	12.5	14	13.7
LhABCD2	35.5	100	13.8	12.4	13.1	14.4
LhABCE1	11.1	13.8	100	17.6	16.4	14.6
LhABCF1	12.5	12.4	17.6	100	35.8	33.9
LhABCF2	14	13.1	16.4	35.8	100	32.1
LhABCF3	13.7	14.4	14.6	33.9	32.1	100
