# Supplementary material for: Transcriptome-Based Identification of ABC Transporters in the Western Tarnished Plant Bug Lygus hesperus
Source: PLoS One. 2014 Nov 17;9(11):e113046. doi: 10.1371/journal.pone.0113046 (PMC4234516; doi:10.1371/journal.pone.0113046)
Supplement: Table S9 — MUSCLE based multiple sequence alignment heat map of the percent amino acid identities among the LhABCG transporters. The matrix and cell shading are as described in Table S4. (XLSX) [file pone.0113046.s013.xlsx]

## Sheet: Table S LhABCG subfamily.csv
Table S9. MUSCLE based multiple sequence alignment heat map of LhABCG transporter amino acid identities.
gene	LhABCG1	LhABCG2	LhABCG3	LhABCG4	LhABCG5	LhABCG6	LhABCG7	LhABCG8	LhABCG9	LhABCG10	LhABCG11	LhABCG12	LhABCG13	LhABCG14
LhABCG1	100	52.7	41	10.5	17.4	42	20.9	19.6	19.7	24.3	38.2	19.7	35	23.7
LhABCG2	52.7	100	45.1	11.4	18.8	41.2	25.9	24.6	21.2	27.9	38.4	23.2	33.7	25.3
LhABCG3	41	45.1	100	12.2	18.9	40.3	22.5	23	18.3	24	36.3	22.2	35.2	24.9
LhABCG4	10.5	11.4	12.2	100	12.5	9.6	12.4	11.1	10.7	11.2	10	9.7	11.2	10.4
LhABCG5	17.4	18.8	18.9	12.5	100	16.7	19.6	20.2	18.3	17.3	16.5	16.2	17.5	18.9
LhABCG6	42	41.2	40.3	9.6	16.7	100	23	22.3	22	26.2	37.4	20.4	34.9	23.4
LhABCG7	20.9	25.9	22.5	12.4	19.6	23	100	41.4	58.2	32.3	22	30.8	22	23.5
LhABCG8	19.6	24.6	23	11.1	20.2	22.3	41.4	100	40.1	29.1	22.3	30.9	23.1	22.9
LhABCG9	19.7	21.2	18.3	10.7	18.3	22	58.2	40.1	100	28.5	18.8	30.6	20.6	20
LhABCG10	24.3	27.9	24	11.2	17.3	26.2	32.3	29.1	28.5	100	22	30.3	25.4	25.7
LhABCG11	38.2	38.4	36.3	10	16.5	37.4	22	22.3	18.8	22	100	20.8	31	23.4
LhABCG12	19.7	23.2	22.2	9.7	16.2	20.4	30.8	30.9	30.6	30.3	20.8	100	19.4	22.3
LhABCG13	35	33.7	35.2	11.2	17.5	34.9	22	23.1	20.6	25.4	31	19.4	100	22.1
LhABCG14	23.7	25.3	24.9	10.4	18.9	23.4	23.5	22.9	20	25.7	23.4	22.3	22.1	100
