# Supplementary material for: Transcriptome-Based Identification of ABC Transporters in the Western Tarnished Plant Bug Lygus hesperus
Source: PLoS One. 2014 Nov 17;9(11):e113046. doi: 10.1371/journal.pone.0113046 (PMC4234516; doi:10.1371/journal.pone.0113046)
Supplement: Table S10 — MUSCLE based multiple sequence alignment heat map of the percent amino acid identities among the LhABCH transporters. The matrix and cell shading are as described in Table S4. (XLSX) [file pone.0113046.s014.xlsx]

## Sheet: Table S LhABCH subfamily.csv
Table S10. MUSCLE based multiple sequence alignment heat map of LhABCH transporter amino acid identities.
gene	LhABCH1	LhABCH2	LhABCH3	LhABCH4	LhABCH5	LhABCH6	LhABCH7	LhABCH8	LhABCH9	LhABCH10	LhABCH11
LhABCH1	100	50.1	40.5	29.2	35.2	28.4	32.7	4.5	36.7	34.4	33.8
LhABCH2	50.1	100	38.9	28.6	33.6	28.2	32.8	4.2	35.2	35	33.2
LhABCH3	40.5	38.9	100	33.2	44	31.6	39.9	5	45.8	46.4	37.3
LhABCH4	29.2	28.6	33.2	100	28.3	25.9	28	4.7	28	31.6	26.8
LhABCH5	35.2	33.6	44	28.3	100	34.7	45.1	4.4	41.7	39.4	35.9
LhABCH6	28.4	28.2	31.6	25.9	34.7	100	33.1	5.1	34.4	29	30.1
LhABCH7	32.7	32.8	39.9	28	45.1	33.1	100	4.6	37.9	34.7	34.3
LhABCH8	4.5	4.2	5	4.7	4.4	5.1	4.6	100	5.4	5.9	3.7
LhABCH9	36.7	35.2	45.8	28	41.7	34.4	37.9	5.4	100	39.5	38.1
LhABCH10	34.4	35	46.4	31.6	39.4	29	34.7	5.9	39.5	100	35
LhABCH11	33.8	33.2	37.3	26.8	35.9	30.1	34.3	3.7	38.1	35	100
