# Supplementary material for: Transcriptome-Based Identification of ABC Transporters in the Western Tarnished Plant Bug Lygus hesperus
Source: PLoS One. 2014 Nov 17;9(11):e113046. doi: 10.1371/journal.pone.0113046 (PMC4234516; doi:10.1371/journal.pone.0113046)
Supplement: Table S11 — Gene accession/model numbers of ABC transporter protein sequences used in phylogenetics analyses. (XLSX) [file pone.0113046.s015.xlsx]

## Sheet: accesion numbers for phylogeny
Table S11. Gene accession/model numbers of ABC transporter protein sequences used in phylogenetics analyses.
	Homo sapiens			Drosophila melanogaster			Tetranychus urticae			Tribolium castaneum			Bombyx mori
	Name	Uniprot Accession Number		Fly symbol	GenBank Accession Number		Name	Gene Accession Numbera		Name	GenBank Accession Number/ GLEAN Model Numberb		Name	Silkworm Genome Database Numberc
	HsABCA1	O95477		CG1494	AAF50838.2		TuABCA-01	tetur01g00580		TcABCA-UA	XP_967122.2		BmABCA1	BGIBMGA007221
	HsABCA2	Q9BZC7		CG1718	AAF50837.1		TuABCA-02	tetur01g15090		TcABCA-UB	XP_970623.2		BmABCA2	BGIBMGA007217
	HsABCA3	Q99758		CG1801	AAF50836.4		TuABCA-03	tetur11g05030		TcABCA-UC	XP_001809119.1		BmABCA3	BGIBMGA004187
	HsABCA4	P78363		CG34120	AAF50847.3		TuABCA-04	tetur11g05040		TcABCA-UD	XP_970754.2		BmABCA4	BGIBMGA012789
	HsABCA5	Q8WWZ7		CG31213	NP_732473.1		TuABCA-05	tetur11g05200		TcABCA-UE	XP_970882.2		BmABCA5	BGIBMGA009503
	HsABCA6	Q8N139		CG31731	NP_723838.2		TuABCA-06	tetur15g01990		TcABCA-3A	XP_967691.2		BmABCA6	BGIBMGA007218
	HsABCA7	Q8IZY2		CG32186	NP_730301.1		TuABCA-07	tetur25g01640		TcABCA-6A	XP_001812136.1		BmABCA7	BGIBMGA004188
	HsABCA6	O94911		CG33173	NP_788912.1		TuABCA-08	tetur27g01890		TcABCA-7A	XP_969271.1		BmABCA8	BGIBMGA009502
	HsABCA9	Q8IUA7		CG6052	AAF49312.3		TuABCA-09	tetur30g01960		TcABCA-9A	GLEAN_16282		BmABCA9	BGIBMGA007308
	HsABCA10	Q8WWZ4		CG8908	AAF57490.2					TcABCA-9B	GLEAN_16281
	HsABCA12	Q86UK0
	HsABCA13	Q86UQ4
	HsABCB1	P08183		Mdr49	NP_523724.2		TuABCB-01	tetur11g04030		TcABCB-3A	XP_967244.2		BmABCB1	BGIBMGA007494
	HsABCB2	Q03518		Mdr50	NP_523740.3		TuABCB-02	tetur11g04040		TcABCB-3B	XP_001810982.1		BmABCB2	BGIBMGA000724
	HsABCB3	Q03519		Mdr65	NP_476831.1		TuABCB-03	tetur17g02000		TcABCB-4A	XP_966724.1		BmABCB3	BGIBMGA000725
	HsABCB4	P21439		CG7955	AAF47525.2		TuABCB-04	tetur32g01330		TcABCB-5A	XP_001813375.1		BmABCB4	BGIBMGA011228
	HsABCB5	Q2M3G0		CG4225	AAF55241.1					TcABCB-6A	XP_974441.2		BmABCB5	BGIBMGA009452
	HsABCB6	Q9NP58		CG10226	AAF50670.1					TcABCB-7A	XP_972133.1		BmABCB6	BGIBMGA005473
	HsABCB7	O75027		CG1824	AAF48177.1								BmABCB7	BGIBMGA012743
	HsABCB8	Q9NUT2		CG3156	NP_569844.2								BmABCB8	BGIBMGA004142
	HsABCB9	Q9NP78											BmABCB9	BGIBMGA008523
	HsABCB10	Q9NRK6
	HsABCB11	O95342
	HsABCC1	P33527		CG10505	AAF46706.2		TuABCC-01	tetur01g07880		TcABCC-UA	XP_971058.2		BmABCC1	BGIBMGA007735
	HsABCC2	Q92887		CG11897	AAF56869.2		TuABCC-02	tetur01g10390		TcABCC-UB	XP_970354.2		BmABCC2	BGIBMGA010332
	HsABCC3	O15438		CG11898	AAF56870.2		TuABCC-03	tetur01g15310		TcABCC-4A	XP_972214.2		BmABCC3	BGIBMGA010331
	HsABCC4	O15439		CG14709	AAF54656.1		TuABCC-04	tetur01g15330		TcABCC-5A	XP_973658.1		BmABCC4	BGIBMGA007793d
	HsABCC5	O15440		CG31792	NP_724148.1		TuABCC-05	tetur01g15340		TcABCC-5B	XP_973693.1		BmABCC5	BGIBMGA007738
	HsABCC6	O95255		CG31793	NP_609930.4		TuABCC-06	tetur03g02240		TcABCC-5C	XP_973725.2		BmABCC6	BGIBMGA007785
	HsABCC7	P13569		CG4562	AAF55707.2		TuABCC-07	tetur03g07460		TcABCC-5D	XP_973757.2		BmABCC7	BGIBMGA007769
	HsABCC8	Q09428		CG5789	AAF56312.2		TuABCC-08	tetur03g07490		TcABCC-5E	XP_968524.2		BmABCC8	BGIBMGA003359
	HsABCC9	O60706		CG6214	AAF53223.4		TuABCC-09	tetur03g07840		TcABCC-5F	XP_968603.2		BmABCC9	BGIBMGA006882
	HsABCC10	Q5T3U5		CG7627	AAF52648.2		TuABCC-10	tetur03g09800		TcABCC-5G	GLEAN_14091		BmABCC10	BGIBMGA010636
	HsABCC11	Q96J66		CG7806	AAF52639.1		TuABCC-11	tetur03g09880		TcABCC-5H	XP_968748.1		BmABCC11	BGIBMGA011220
	HsABCC12	Q96J65		CG8799	AAF58947.2		TuABCC-12	tetur04g04360		TcABCC-5I	GLEAN_10434		BmABCC12	BGIBMGA007784
				CG9270	AAF53950.2		TuABCC-13	tetur04g05540		TcABCC-5J	XP_971632.1e		BmABCC13	BGIBMGA007792d
				Sur	NP_477472.2		TuABCC-14	tetur04g07860		TcABCC-5K	XP_971687.2		BmABCC14	BGIBMGA010849
							TuABCC-15	tetur04g07910		TcABCC-5L	GLEAN_14381		BmABCC15	BGIBMGA010330
							TuABCC-16	tetur05g01110		TcABCC-5M	GLEAN_14382
							TuABCC-17	tetur05g04300		TcABCC-5N	XP_971802.2
							TuABCC-18	tetur06g00360		TcABCC-5O	XP_971857.2
							TuABCC-19	tetur06g03510		TcABCC-5P	XP_971908.1
							TuABCC-20	tetur06g03560		TcABCC-5Q	XP_971965.2
							TuABCC-21	tetur07g04290		TcABCC-5R	GLEAN_14403
							TuABCC-22	tetur07g04410		TcABCC-5S	XP_970316.2
							TuABCC-23	tetur09g00580		TcABCC-5T	XP_969781.1
							TuABCC-24	tetur09g00590		TcABCC-5U	XP_969849.1
							TuABCC-25	tetur09g04610		TcABCC-5V	XP_001810350.1
							TuABCC-26	tetur09g04620		TcABCC-6A	XP_969711.1
							TuABCC-27	tetur11g02060		TcABCC-6B	GLEAN_15131
							TuABCC-28	tetur11g02120		TcABCC-6C	XP_970526.1
							TuABCC-29	tetur11g05990		TcABCC-7A	XP_972486.2
							TuABCC-30	tetur14g02290		TcABCC-7B	XP_972534.1
							TuABCC-31	tetur14g02300		TcABCC-8A	XP_969997.2
							TuABCC-32	tetur14g02310		TcABCC-8B	XP_970068.2
							TuABCC-33	tetur14g02320		TcABCC-9A	XP_969354.2
							TuABCC-34	tetur14g02330		TcABCC-9B	XP_969737.2
							TuABCC-35	tetur16g03480		TcABCC-9C	XP_001813826.1
							TuABCC-36	tetur23g02452
							TuABCC-38	tetur25g01780
							TuABCC-37	tetur28g01950
							TuABCC-39	tetur40g00010
	HsABCD1	P33897		CG12703	AAF49018.2		TuABCD-01	tetur05g06640		TcABCD-6A	XP_971218.1		BmABCD1	BGIBMGA004616
	HsABCD2	Q9UBJ2		CG2316	AAF59367.2		TuABCD-02	tetur35g01360		TcABCD-9A	XP_971649.2		BmABCD2	BGIBMGA012688
	HsABCD3	P28288
	HsABCD4	O14678
	HsABCE1	P61221		CG5651	AAF50342.1		TuABCE-01	tetur30g01400		TcABCE-3A	XP_968009.1		BmABCE1	BGIBMGA010129
	HsABCF1	Q8NE71		CG1703	AAF48069.1		TuABCF-01	tetur20g02610		TcABCF-2A	XP_971562.1		BmABCF1	BGIBMGA007869
	HsABCF2	Q9UG63		CG9281	AAF48493.1		TuABCF-02	tetur29g00620		TcABCF-5A	XP_966990.1		BmABCF2	BGIBMGA002004
	HsABCF3	Q9NUQ8		CG9330	AAF49142.1		TuABCF-03	tetur32g00490		TcABCF-9A	XP_972814.1		BmABCF3	BGIBMGA006964
	HsABCG1	P45844		Atet	AAF51027.1		TuABCG-01	tetur01g16280		TcABCG-4A	XP_971210.2		BmABCG1	BGIBMGA005094
	HsABCG2	Q9UNQ0		Brown	AAF47020.3		TuABCG-02	tetur01g16290		TcABCG-4B	XP_971681.1		BmABCG2	BGIBMGA012035
	HsABCG4	Q9H172		CG11069	AAF56361.2		TuABCG-03	tetur02g11400		TcABCG-4C	XP_001813184.1		BmABCG3	BGIBMGA005226
	HsABCG5	Q9H222		CG17646	AAF51341.3		TuABCG-04	tetur03g04350		TcABCG-4D	XP_973458.1		BmABCG4	BGIBMGA010555
	HsABCG8	Q9H221		CG31121	NP_733058.1		TuABCG-05	tetur04g04550		TcABCG-4E	XP_001811847.1		BmABCG5	BGIBMGA002712
				CG3164	AAF51548.2		TuABCG-06	tetur05g05440		TcABCG-4F	XP_971735.1		BmABCG6	BGIBMGA002922
				CG31689	NP_722827.1		TuABCG-07	tetur06g05430		TcABCG-4G	XP_973493.1		BmABCG7	BGIBMGA005202
				CG32091	NP_729728.1		TuABCG-08	tetur09g01930		TcABCG-4H	XP_973526.1		BmABCG8	BGIBMGA000472
				CG3327	AAF51122.2		TuABCG-09	tetur09g02000		TcABCG-8A	XP_975214.2		BmABCG9	BGIBMGA002924
				CG4822	AAF51552.2		TuABCG-10	tetur19g01160		TcABCG-9A	XP_968696.1		BmABCG10	BGIBMGA000220
				CG5853	AAO41181		TuABCG-11	tetur33g01719		TcABCG-9B	NP_001034521.1		BmABCG11	BGIBMGA005203
				CG9663	AAF51130.2		TuABCG-12	tetur37g01090		TcABCG-9C	XP_968472.1		BmABCG12	BGIBMGA002581
				CG9664	AAF51131.1		TuABCG-13	tetur17g02510		TcABCG-9D	XP_968555.1
				scarlet	AAF49455.1		TuABCG-14	tetur11g00520
				white	AAF45826.1		TuABCG-15	tetur02g13710
							TuABCG-16	tetur09g01980
							TuABCG-17	tetur09g01960
							TuABCG-18	tetur09g01990
							TuABCG-19	tetur11g01800
							TuABCG-20	tetur09g01970
							TuABCG-21	tetur02g11270
							TuABCG-22	tetur09g01950
							TuABCG-23	tetur17g03970
				CG11147	AAF52284.2		TuABCH-01	tetur01g03530		TcABCH-9A	XP_973444.1		BmABCH1	BGIBMGA010726
				CG33970	NP_001034071.1		TuABCH-02	tetur01g05940		TcABCH-9B	XP_967359.1		BmABCH2	BGIBMGA010825
				CG9990	AAF56807.1		TuABCH-03	tetur01g05970		TcABCH-9C	XP_974932.1		BmABCH3	BGIBMGA010760-Paf
							TuABCH-04	tetur03g03080
							TuABCH-05	tetur03g05300
							TuABCH-06	tetur04g06390
							TuABCH-07	tetur05g05000
							TuABCH-08	tetur07g05200
							TuABCH-09	tetur12g03340
							TuABCH-10	tetur12g03910
							TuABCH-11	tetur13g02010
							TuABCH-12	tetur13g02060
							TuABCH-13	tetur18g00230
							TuABCH-14	tetur19g01780
							TuABCH-15	tetur21g00940
							TuABCH-16	tetur26g02620
							TuABCH-17	tetur28g00780
							TuABCH-18	tetur28g00870
							TuABCH-19	tetur30g00890
							TuABCH-20	tetur32g01710
							TuABCH-21	tetur36g00240
							TuABCH-22	tetur36g00630
ahttp://bioinformatics.psb.ugent.be/orcae/overview/Tetur
bhttp://beetlebase.org/
chttp://silkworm.genomics.org.cn/
dgene products potentially derived from single gene (Atsumi et al., Proceedings of the National Academy of Sciences, 2012 vol. 109: E1591-E1598)
eTcABCC-5J listed as XP_971732.1 in Broehan et al., BMC Genomics, 2013 vol. 14 p. 6 accesses a galectin homolog; correct accession is XP_971632.1
ffrom Liu et al.,BMC Genomics, 2011 vol. 12 p. 491
